# Supplementary material for: Viromes of Antarctic fish resemble the diversity found at lower latitudes
Source: Virus Evol. 2024 Jul 11;10(1):veae050. doi: 10.1093/ve/veae050 (PMC11282168; doi:10.1093/ve/veae050)
Supplement: veae050_Supp [file veae050_supp.zip]

Archive with 8 entries (8 files):
- suppl_data/Supplementary Legends.docx
- suppl_data/Supplementary_Figure_1.pdf
- suppl_data/Supplementary_Figure_2.pdf
- suppl_data/Supplementary_Figure_3.pdf
- suppl_data/Supplementary_Figure_4.pdf
- suppl_data/Supplementary_Figure_5.pdf
- suppl_data/Supplementary_Table_1.docx
- suppl_data/Supplementary_Table_2.xlsx
