# Supplementary material for: Viromes of Antarctic fish resemble the diversity found at lower latitudes
Source: Virus Evol. 2024 Jul 11;10(1):veae050. doi: 10.1093/ve/veae050 (PMC11282168; doi:10.1093/ve/veae050)
Supplement: veae050_Supp [file veae050_supp.zip › suppl_data/Supplementary_Table_2.xlsx]

## Sheet: Virus_polymerases
Seq#	GenBank	Library	Virus common name	Virus Name	Host	Order	Family	Genome.type	Alignment.method	Segment	Contig	Nucleotide	Nt len	Amino acid	AA len	BLAST accession	Name	Percentage identitiy	e-value	Approx. Expected min length (nt)
1	PP590684	TLO_H	Scaly rockcod flavivirus	Trematomus flavivirus	Trematomus loennbergii	Amarillovirales	Flaviviridae	(+)ssRNA	LINS	NS5 (polyprotein)	TRINITY_DN168220_c0_g1_i1_len640	ATGGGATGTTATGACTTGGGAAGAATAACGTCCTGTTCAAGCTATGTCGCCTTTGGCTACAACAAACTCAGCGGCAAGCAGATCCACTACATCAGTAGAAATCCTGCAACTCCATTAGCTAGGGCAATGGTCGAAACTGACGGCCACACATTGGAGAGATGGCTGGGGAACTTGTTACAGTTCTACCCGTCTCTCTGGGCAAGTAGGGTACTTGCAGTTGCTTGGTGCGAGCTCCTGATGACTATTCATGAGCTCACTGGCGACATGGAGATGACTGCCCAGTATCTGGGCAATGAAATAACACTCCAACTGGTTGATTTGCCTTGCATATTAGCCAAACTCCATGGTCCATCAGTCTTTTCTATCGGAGGGTTCTGTCTTGAAGAACAGACCCAAACT…	616	MGCYDLGRITSCSSYVAFGYNKLSGKQIHYISRNPATPLARAMVETDGHTLERWLGNLLQFYPSLWASRVLAVAWCELLMTIHELTGDMEMTAQYLGNEITLQLVDLPCILAKLHGPSVFSIGGFCLEEQTQTSVALNLLGYPPLRSWKSRSKNIRRKMMTTSPLTVYLCNTLLWFTDKPFSVARLPKRKVSLGGLVAEPYSGAC	205	CAI5760484.1	Featherfin cichlid hepacivirus	0.5821	3e-78	2700
2	PP590685	MRL_L	Muraenolepis amnoonvirus	Moray cods nei tilapinevirus (amnoonvirus)	Muraenolepis spp.	Articulavirales	Amnoonviridae	(-)ssRNA	LINS	PB1	TRINITY_DN31021_c0_g1_i1_len1920	TCCTGGTTCTCAACTATATCCTCCTTCGCAATGGAAGGCCCATCCTCAACAATCTTCCCCTTGACGACTGAGTCGGCAAGGGCGGCCGCCTCGGCCAGTGTCAGATCCAGGACCCCAGCGCAGAAGATCTTGGGGATTACCCCTCGGATCCGATGTGCGAGTCTTGCAGCAGGCGGACATTCCGCCGTCCTCTTCGGGATAATGACTCCCCCTCTTTTCTGGTACGGTTTCCTTTGTGAAGCCTGCCTTGCAGCACTCCTCAGAGCCTCGAGCTCGGCGATCACAACGAAGCGAGACCTGTGCTCCTTCAGATGATGGCCCAAGAGAACCACGGAAGTTCCCTGACTCACGTAGTGAGCCTCACGGAACTTTCTAGCACGCAGAGCACCCTCTTCCAAT…	1920	MDFSCNYGNFTPSPIFTCNPTPAALESCGRAESIFHGKSKYSCVVWRQLIKEIRPAPTPLQCSQQWFEMESSRSLNIDELMSGNSMLPPTGIQAPTNVQPIPSRVTSRKSMNDFMAILQKIGGSYGVQRDHGLTYREGLVILSLSLADGKVPGYEDLPLLEGLLRAAAFQAAIKDKERRRQKGRSIFISGPLFRFLMHVLETYSKTQLRDGPAPLTGRAPAAKCAAIPREAGLWYLSGDCTKYNESVPPALITALARRALGPLLGNALGYMVRMKWVSYSQDVRTWVSPSVSRTMTTAELDLQYGSHHLGPKAVRCEGGMLMGMANNGATYLNQLAAQVLTRTALYSYSDDFVTVSDSPQGCVDGIIPLTLSGVNLSSKKTIITKGGFELNSFVVKPEM…	639	QKU37010.1	Lauta virus	0.3172	4e-25	2300
3	PP590686	PIM_H	Spot-less plunderfish amnoonvirus	Pogonophryne amnoonvirus	Pogonophryne immaculata	Articulavirales	Amnoonviridae	(-)ssRNA	LINS	RdRp	TRINITY_DN182170_c0_g1_i1_len1606	CGAGATCTACACAACCGCATCGTCGTCGGCAGCGTCAGATGTGTATAAGAGACAGTCCTGGCTCTAAGGGCAACTTACTACCCGGACAATCAAGAAACTGCAGTGGTACAAAAGATGCTGCCAAGTCTATTGCGAGAGCAAGCAGTATTCTCAGAGGTGAGGAGTACAACGTCGTCCACATGGGTGACATGGACCCTGTTGCAGAGCCCAGAGGAAAGCTTGTGGTGGAGGAGTCCGAGTTCTGGTCGTCCAGGTCGTGCGCCAATTGGTCACAGAACGGCAGGCTGGTCTCGATTCAGTTGGCAAAAGGCATGAACCAACTTTTGGTACAAACCGAGTGTGGGTCCGTAGATGTTCTAGTAGGCAAAATAACAGAGGCAAAAGGACTGGACTCTAAAA…	1568	RSTQPHRRRQRQMCIRDSPGSKGNLLPGQSRNCSGTKDAAKSIARASSILRGEEYNVVHMGDMDPVAEPRGKLVVEESEFWSSRSCANWSQNGRLVSIQLAKGMNQLLVQTECGSVDVLVGKITEAKGLDSKIGSTTLRNLALDAKSFRCAARLGERGRKAPRAIFLSHPFFRVLASTLEATAKRMLENYCPVGCVSRSPLIRAQTGAATMQFDNLLCSGDCTKYNEAIDASTILKVGTRMGLGRIAQLTAAIVRAKQVLLDDEMVNCPGGMLMGMFNYTATASNMLYSKDTYSFSDDFICGGSSEVAVEIKLNQLRERVHNTSVKKTSVSNNRMELNSVVMVRGELGRPFTLAKQMMYFGVPPLAGPFNSLKTWVETVASMVDLGLIGVDSADTLVKV…	522	QPC41259.1	Flavolineata virus	0.646	0	2300
4	PP590687	TRD_H	Slender scalyhead amnoonvirus	Trematomus amnoonvirus	Trematomus lepidorhinus	Articulavirales	Amnoonviridae	(-)ssRNA	LINS	PB1	TRINITY_DN31994_c0_g1_i16_len2097	CTGGAAGGTTGCGGCCTTATGGTTTATACCGACCTAATGAGCTCCAATTCGATGCTTCCCGCCTACGGTGTGGTGGGACCAAAGGGAGAACCGCCCGTTCCCGGAAGGGTAACCAGCAGGGACTCCATGATACAACTTTTTGACATTCTCAAACAACATGCCACCAAAATGGGCATTGTAAGGAATGGGACCCTCACCTATCGGGAGGCCCTGATTGTGAGTTCTCGGCTCATAAGCGGGGGAGTTGTTCCTGGCTATGAGGAATGCACGCTCACTGGTGGGCTCACCAATTGTGCAGCATTCCAGGCTGCCATAAAGGACAAGGAAAGACGACGACAAGTCGGCAGGGCCATCTTCATGAGTGGTCCCTTTTTCAGGTTCCTCATGCATGCCGTAGAA…	1728	MEGCGLMVYTDLMSSNSMLPAYGVVGPKGEPPVPGRVTSRDSMIQLFDILKQHATKMGIVRNGTLTYREALIVSSRLISGGVVPGYEECTLTGGLTNCAAFQAAIKDKERRRQVGRAIFMSGPFFRFLMHAVESYSKRQLRDGEAPLTGRAPAAKCSVIPHQENLWYLSGDCTKYNESIPPALLGALARKALGPVLGNALTFMIANKWVAYTNPIRRWRGATESYELTPDELDAEFGSFHLGPNAVRCRGGMLMGTSNNGATYLNQLASQILTNTALYSYSDDFVTVGTSALDCVNGLRVITLSGCNVSAKKSIITKGGFELNSFVVKDKDSRRGPSAHWAERGLGTVGGGSKLTAGPGSCEAGAFVELKEAVDCGALNVIEAESIFTKCQANVMAYYL…	576	QKU37010.1	Lauta virus	0.3459	3e-22	2300
5	PP590688	ANT_L	Blue antimora orthomyxovirus	Antimora orthymoxovirus	Antimora rostrata	Articulavirales	Orthomyxoviridae	(-)ssRNA	LINS	PB1	TRINITY_DN190738_c0_g1_i1_len831	TAGACAGTCTCGTCCCTTATTTGCGGTTCAAGTGTTTCCAGCAAAGGCCTCAGCTTTGAGTTTGCCTTCTTCTTTGCCTTGAGGAGTGTTGTTATTTTCACTCTTATTTCTTTCCTCATTCCTTTGTCAATCAGTCTGGCTCCTCCTGCCATCCTTACTCTTTTCTGTGAGAAACAAGCGCACGCTAACAGCATGCTCTGTTTTATCCAAGCATCGACATCTCTCACCATGAACTCAATCATCATCATGAAGCAAGCCGGTTGGACGCACTCGTTCCATTTGCTGTTATCTCCTGTAACGGAGATTCCTTGGCCTCCTGCCACATCACGGAAAGCCCTTGCTGTCACGTTTGAAAGCTTTGCTTTCTTTGCTTCCCCTCCAACAGGTAGTCCAGATTGT…	831	AASDVYKRQSTDQRNHPAATALKKMVGAIETTTGKMFKGENLQEFTQGCLDLFEMDKVKIPVIRNKVEMVMEGGRKIRKRTPYRTTEDVDGEAWRIRLLTINTMAKDGERGKLDRRGIATAGMLMRPLALCVETFGKALCERLSQSGLPVGGEAKKAKLSNVTARAFRDVAGGQGISVTGDNSKWNECVQPACFMMMIEFMVRDVDAWIKQSMLLACACFSQKRVRMAGGARLIDKGMRKEIRVKITTLLKAKKKANSKLRPLLETLEPQIRDETV	276	AIE52098.1	Influenza D virus	0.4045	4e-49	2300
6	PP590689	LVD_L	Eelpouts orthomyxovirus	Eelpouts nei orthymoxovirus	Zoarcidae	Articulavirales	Orthomyxoviridae	(-)ssRNA	LINS	PB1	TRINITY_DN121847_c0_g1_i1_len471	TATTCATTCCATTTAGCATTGTCTCCAACCAACCCATACACACCTTCCTTGTGTTGAGACATCATGATCATAGTACTCATTTTCTCAATGTTCCCGCTTCTCACGGCGCTCCCCTGCAACAAGTCCAGGAAGTAACCATTCAATTCCTCCCATGGGTTCACAAAAATCCTGAAGAATATTGAGGGTGAAGCAATGGACCTGCTTTCCATCTGGCCTCTTTCTGCCTGCTTAATAAAAGCGGATAACTCGCAGACTCGGTCCAGGAATTCTTCCTGAGAGTAAATTTTAGATTCCACTGGGCCCAATTTGAGTCGCTTTGCTTGAGGGTACAGATCCAGCAGTTGGCTGAGGTCTTCAAACGTTTCTCCCTTATCCTCATACATGGATCTTCCTTCAACA…	471	RHYIEATSQLISLSKIEVPPHRSNVEGRSMYEDKGETFEDLSQLLDLYPQAKRLKLGPVESKIYSQEEFLDRVCELSAFIKQAERGQMESRSIASPSIFFRIFVNPWEELNGYFLDLLQGSAVRSGNIEKMSTMIMMSQHKEGVYGLVGDNAKWNE	156	AVM87616.1	Wenling orthomyxo-like virus 1	0.4968	3e-36	2300
7	PP590690	TLO_L	Scaly rockcod hepatitis B virus	Trematomus hepatitis B virus	Trematomus loennbergii	Blubervirales	Hepadnaviridae	dsDNA	LINS - with Nackedna Lauber et al 2017	RdRp	TRINITY_DN50409_c0_g1_i1_len439	TGCATACAGACCACCTAATGCTCCGCTATTATCAAGAATGTCTGGAGGCTCTCACGTGCCCCAAACAAGGCGTGGACGTTCTCCATCTCCTAGAAGACGCAGCGCGTCTCCAAAACACCGTTCAGGCAGCAGGGGATCTAACCGTTAATTACCAAGCTCTTCATGCTCATGGCACACTAAAAGGACTTTATGAAAATACTGAAGCTGTGTTTAACCCTGAATGGATTATACCTACATTCCCTCATATACATTTATCTGAGGACATAAAGGACTATATACCAAACCGCAAATGGAAATTGATTTTTCCTGCTAGGCTTTATACACCAGGAGCGAAGTACCTGCCGCTTGACAAGGCAATAAAAGACAAGTACAAAGGTTTTGAGACTCAACACAGATTGC…	439	HTDHLMLRYYQECLEALTCPKQGVDVLHLLEDAARLQNTVQAAGDLTVNYQALHAHGTLKGLYENTEAVFNPEWIIPTFPHIHLSEDIKDYIPNRKWKLIFPARLYTPGAKYLPLDKAIKDKYKGFETQHRLQSVLYLLELYNKG	145	AYU58612.1	Eastern sea garfish hepatitis B virus	0.5785	7e-33	2500
8	PP590691	TRD_L	Slender scalyhead hepatitis B virus	Trematomus hepatitis B virus 1	Trematomus lepidorhinus	Blubervirales	Hepadnaviridae	dsDNA	LINS - with Nackedna Lauber et al 2017	RdRp	TRINITY_DN142588_c0_g1_i1_len670	TGTGGCCTGGATTGCACAGCATGCTGCAATCAATTCTGTCACATGTATAGGTTGTGGCAATACGTCTGAGGCAAAGACTTCTTGAGTATCATAATTAACCCATGCAACAGTGTTAAGTGTAGCATCGGAAAATACTTGGGGGAACCCAAAGACATGAGGACGTACAGGCACTAGCCTGGTGAAGAAATATAACAACATTTCTTTGTAGTACACATTGAACATAAAAGCTTTACCTTGAGTGATGGCATGATACAGAGGTTGGAGTAAACAATAACCTGTCTGTGTGAATGGAGCCATGAAAGCTAAATGTCCAGTGAGTCTCTGTATGACCTTGATGTCATAATGATTGTCAGTTCTCAATGTCTCGAGTAAATCCAAAAGTTTTTCATGTTTGTCCTG…	670	IGLSPFLLAIFSGIICNFLRCSFPHLFAFAYMDDMVIGAINDVHLATGVAAVCSLLVHLGIVINESKTKWTGTELFFLGYRITHSGIFPSQDKHEKLLDLLETLRTDNHYDIKVIQRLTGHLAFMAPFTQTGYCLLQPLYHAITQGKAFMFNVYYKEMLLYFFTRLVPVRPHVFGFPQVFSDATLNTVAWVNYDTQEVFASDVLPQPIHVTELIAACCAIQAT	223	QWY26510.1	Hepatitis B virus	0.6099	2e-83	2500
9	PP590692	MRL_H	Muraenolepis arenavirus	Moray cods nei arenavirus	Muraenolepis spp.	Bunyavirales	Arenaviridae	(-)ssRNA	LINS	L protein	TRINITY_DN29682_c0_g1_i9_len3362	TGGAGGGCCAAGAGAGCTCTTCATTGGCGACCTCAACACAAAGTTGATCACAAAGAGACTAGAAGAGATCGGGAGAGGTCTCACTTGTCTCTTCAAAAATTCTTGCTTGAACAACCCAGAGAGAGAAGAGGAGTTCAGAGAGCTCCTCTCCACTTCCTTGACAGACGGCAAAGCTAACAGTATACTTTGCATAACTCTTGATCACAGCAAATGGGGACCAACTCAGAGTGTTGATGCTTTCATACTGCTCATGCAGAGCTTGGCTGGAGCAGAGTTGGGCCTGCACATCGATGACCTCAAGAGGCACATGATGAAGAGAGTGGAGGTTCCTTTGAAGTGTGCTGAGGCCGTGATTTACAAAAACACACTTGGCCTTAAGCTTGAGGGACATGAGAGAGT…	3205	GGPRELFIGDLNTKLITKRLEEIGRGLTCLFKNSCLNNPEREEEFRELLSTSLTDGKANSILCITLDHSKWGPTQSVDAFILLMQSLAGAELGLHIDDLKRHMMKRVEVPLKCAEAVIYKNTLGLKLEGHERVIMDLLKKNTPWVDSPFDMGQGILHNHSDLLGCMSEEFINEKAARMTEKACGMDEGTINSRSMNTSDDSCIYVHCSVPKRSWKAVYLKHHSLYSELLNKKVSPKSSADSRLAEFKSRFVRKGSEVPAVIKFTSSCLHGLNLASVEQLSNTSLSLSINAFNQGACIEECRLVECVFYKLLRFITPEVDLSRTVDLHLGVFPIPTPDEMMLLDHEAIMIKSIMGRLGCSEDFFQRVHDLHTEVCVGKITAEQCYLELEGLIPDESEDTW…	1068	AVM87649.1	Wenling frogfish arenavirus 2	0.5338	0	6400
10	PP590693	TLO_L	Trematomus arenavirus	Scaly rockcod arenavirus	Trematomus loennbergii	Bunyavirales	Arenaviridae	(-)ssRNA	LINS	L protein	TRINITY_DN126_c0_g1_i5_len6665	TTGTTACAAACCACTCTTGCGAAAACCAACATGGACTGGTCCAAACCCGTCAGACTTATAAGGCAGTATGAAGGAAACTGTCCTGCCATACACTCAGTCAAAAATTGGCTTCAGGGCAAATGCATCCTAGATCTGGACCACAGATGCAGTGACTGCTCCAGAATCATTTCCCATCCTTCCTGCCTACTGGCTGAGATGGGAAAAGCAACTATTGATGTCTCCAGCATGAGAGTTAACACGCTACTGCCCGATGCTCCTTGTGGCCTGATGGTTCCTCTGGAGCTCATCATTGAGGAAAGTCCGGGACTCATGGGAATGATGGAGAGGTGCAGCAGAATCACTGGTCACATTGTAGAGGTGGCTCTCTGCAGGAAACTGAGACTCATATTCAACTCAGAG…	6405	MLQTTLAKTNMDWSKPVRLIRQYEGNCPAIHSVKNWLQGKCILDLDHRCSDCSRIISHPSCLLAEMGKATIDVSSMRVNTLLPDAPCGLMVPLELIIEESPGLMGMMERCSRITGHIVEVALCRKLRLIFNSESEKPSYSSITSGEGFPTNTQCDKMTPDSFILSERKLIVFEFGFSGMKYVKERNDKIKWAPIMKECQGTDFTVEVRTETVDNINDIEELLTPDEYIYLRKVREALSNCQAICSKCNFWTSYDSLIAATNDGMRILNQGSLLQDNSNGTYDDYYRDFMESNGCSNTMGPMDDYEDLIQEWFENNDCGWRTRKDLVEDVRESRGAFKISVDSRIKEVNSIYEKIPIPQPCCYSPILKGMKTLLESKKPKLLSEKDDNTWRRFAHLLWTD…	2135	YP_010839954.1	Salmon pescarenavirus 1	0.4995	0	6400
11	PP590694	TRD_L	Trematomus arenavirus	Slender scalyhead arenavirus	Trematomus lepidorhinus	Bunyavirales	Arenaviridae	(-)ssRNA	LINS	L protein	TRINITY_DN38371_c0_g2_i2_len5571	TTACAAACCACTCTTGCGAAAACCAACATGGACTGGTCCAAACCCGTCAGACTTATAAGGCAGTATGAAGGAAACTGTCCTGCCATACACTCAGTCAAAAATTGGCTTCAGGGCAAATGCATCCTAGATCTGGACCACAGATGCAGTGACTGCTCCAGAATCATTTCCCATCCTTCCTGCCTACTGGCTGAGATGGGAAAAGCAACTATTGATGTCTCCAGCATGAGAGTTAACACGCTACTGCCCGATGCTCCTTGTGGCCTGATGGTTCCTCTGGAGCTCATCATTGAGGAAAGTCCGGGACTCATGGGAATGATGGAGAGGTGCAGCAGAATCACTGGTCACATTGTAGAGGTGGCTCTCTGCAGGAAACTGAGACTCATATTCAACTCAGAGTCA…	5571	ATTEIYTSCVSSAASDVYKRQSVNRCSALHWQTYLPLQTTLAKTNMDWSKPVRLIRQYEGNCPAIHSVKNWLQGKCILDLDHRCSDCSRIISHPSCLLAEMGKATIDVSSMRVNTLLPDAPCGLMVPLELIIEESPGLMGMMERCSRITGHIVEVALCRKLRLIFNSESEKPSYSSITSGEGFPTNTQCDKMTPDSFILSERKLIVFEFGFSGMKYVKERNDKIKWAPIIKECQGTDFTVEVRTETVDNINDIEELLTPDEYIYLRKVREALSNCQAICSKCNFWTSYDSLIAATNDGMRILNQGSLLQDNSNGTYDDYYRDFMESNGCSNTMGPMDDYEDLIQEWFENNDCGWRTRKDLVEDVRESRGAFKISVDSRIKEVNSIYEKIPIPQPCCYSP…	1856	YP_010839954.1	Salmon pescarenavirus 1	0.5198	0	6400	TTCCTGGTGTAGCCGTCGACAGCCATGAACTTGATAGGACTGCAGTCAAGTTTCATGACATCTTTCAGTCTCACCTGTGAGTCTGAAGTCTTGAGGATCAGTCTGCATGTTTTAATGCCTATGCTGGGATTCTCATAGGACATGAACGACTGCATGAACTCCTGCTCAGTTCTTCCAAGATACACACTAACAGCCATGCATATCTGGTGTATCAGCTGAGGTGTGAGATCTGTTCCTGGATCGCAGACACTCACAAGAGACAGGAAGCTTTCAACCATCATCTCACACGTGTTTGGAGAGACTGTGTTTGGGTTCATCAGAGGAAGATCTGTTATTGTTGACATGTAACAGAGAGGAAGCATGCTTCTGCTGTCAAGTGTGTAGCTTTTCCTCAGGCAG…
12	PP590695	BVK_H	Stubbeard plunderfish hantavirus	Pogonophryne hantavirus	Pogonophryne barsukovi	Bunyavirales	Hantaviridae	(-)ssRNA	LINS	RdRp	TRINITY_DN57255_c0_g1_i1_len3104	TGTCGGAGAAGTATGACGCCTTAAAAGAAGAGAGAGGGAGAGAAGAGATGAATCGAGGGTACATGCTCGGAGCCCGAAAGCCAGTGCAGCAGACGTTCGCGAGGGAGTTTGTGACCGTCGTTGCTGGCAAGGTGACCAGCCGGATCCGGGGGCAGCGGGGGAAAGTCATGGATCAGGTCATGAGGGAAGAATTCGACGGCCCACGTTATGCACACTCAAAAAACACCTCGACAAAAGGGATGACAGACCTTGATATTGACAAAAAAGTGGTCTCAATATCAACCCTGAAGAAATGCTTAGGGAATATACAGACTTTTGGCCCAAATAAAAGCAGCCTTGAGTACGCAAAAGACGCAATCGGCCTGGTTCCAATCGCAAGGCTGGTGAATAAGATGCAGA…	3104	SEKYDALKEERGREEMNRGYMLGARKPVQQTFAREFVTVVAGKVTSRIRGQRGKVMDQVMREEFDGPRYAHSKNTSTKGMTDLDIDKKVVSISTLKKCLGNIQTFGPNKSSLEYAKDAIGLVPIARLVNKMQRTEHDRGIFITDSPTRAKLSITEGIMRSICSVQSNELIHVPGQKKLFVIKGSLDRALKWSVGKTKWTWARKDGPSAREAGRRIFFFSMDATKWSPGDNSHKFVEFAKQLGGLPDEVRAALVECLNGLTVTRLGLSRAAGKVVDKMAETDRKLDFEGDFIDGFHSVEGNWLQGNMNYMSSAFGAASIEVIVDLLKSMAPLDIYIDGLTHSDDSLMMLGYSVPEPEDEEDYRVFMSLSEAGRAILEVGPVQWLVRCIENMFLYGSIRVS…	1034	YP_010085032.1	Wenling minipizza batfish hantavirus	0.5198	0	6500
13	PP590696	WGR_H	Macrourus hantavirus	Macrourus hantavirus	Macrourus whitsoni	Bunyavirales	Hantaviridae	(-)ssRNA	LINS	RdRp	TRINITY_DN110133_c0_g1_i1_len832	CCGAGATCTACACTAACCGCCGATCGTCGGCAGCGTCAGATGTGTATAAGAGACAGTGGAGGAATGACTACTCTAGAAGTTGCAATAAAGGATTTGGCAGCAAAAGGAGGTGGTTTAACGGTGCTTCAGAAGGCTAAATTAACAATGGCACAGGAGCCATATGTTAGGATAGTTAGGAAGCAACAGAGGACTGGGTCAGACAGAGGAATATACATATCTGACCAGCCCACAAGAGCAAAACTGCAGGTGATAGAAGGTGCTGCAGCCGCAATAGCTGATCTAATTGAGGAAGAGGTGATATCTGTCAGAGGAGATGGGAAACTGATAAAGATGCAGAGGCTGATAGACAAAGGGCTTAGGTGGGCATCTGGGGTGTCAGACTTTGCACATGATGGCAAA…	832	PRSTLTADRRQRQMCIRDSGGMTTLEVAIKDLAAKGGGLTVLQKAKLTMAQEPYVRIVRKQQRTGSDRGIYISDQPTRAKLQVIEGAAAAIADLIEEEVISVRGDGKLIKMQRLIDKGLRWASGVSDFAHDGKAIRMKRRLMTVSLDCTKWSPGDNKMKFKIMIAAMTTVPKSVRNAMIECLDAMHDIHLGLSTDQLAQIDALADSATSRKLKEFFGMPEQATGLIQGNWLQGNLNSLSSLCGTACMNLAGEGARELMGFEVFHSAIAHSDDAYILI	277	YP_010088064.1	Actinovirus bernense	0.4375	5e-63	6500
14	PP590697	TLO_H	Scaly rockcod peribunyavirus	Trematomus peribunyavirus	Trematomus loennbergii	Bunyavirales	Peribunyaviridae	(-)ssRNA	LINS	RdRp	TRINITY_DN160159_c0_g1_i1_len413	TGGGGATGAGAAGATGATTGAAATGCAGCGTGCAAGATCCAAGATGATGAAATATGCCATGGATGCTCACAAGAGAGGACTGCATGCTAAAATCTACTGCATAAACGCAGATCAATCAAAATGGAGTGCACGTGATTTCACTAGCAAATACATGTGGATGATTGCTGGAAACCCTACGCTGAGAGTTGTTGAGAAAGCACTTGGCTGCATGTTTCTCATGAAGTATCTGGGAAAGAAGCTTGTGATACCAGACAGAGTCATGTGTCAGATGTTTGATCACAAGGCTGAGAACAGGGACAACCGTCTCAAAAGAATGACAATTGATCAAGGGAGGAACTGGCACCCAGTCAGAGAAAACTGGCTCCAGGGGAACTTGAACTACAAATCAACAATTGCTCA…	413	GDEKMIEMQRARSKMMKYAMDAHKRGLHAKIYCINADQSKWSARDFTSKYMWMIAGNPTLRVVEKALGCMFLMKYLGKKLVIPDRVMCQMFDHKAENRDNRLKRMTIDQGRNWHPVRENWLQGNLNYKSTIAHSISI	137	YP_010840272.1	Largemouth bass bunyavirus	0.5985	3e-46	6800
15	PP590698	TRD_L	Slender scalyhead peribunyavirus	Trematomus peribunyavirus 1	Trematomus lepidorhinus	Bunyavirales	Peribunyaviridae	(-)ssRNA	LINS	RdRp	TRINITY_DN181981_c0_g1_i1_len364	TGTTGGCAGCAACCATTTCAATGTCAGACAGAATTGGCTTCAGGGAAATCTGAACTACTCTTCATCATTGATACATGCAGTCACAATGAAAGAGTATGAAAGAGTACTTAAGAACTTTGGCTCTGCACGTGGATGCGAGATCGAGATGGAGGCATTGGTGCATTCAGATGACAACTGCACAACAATTGTGATCACATCAGATAACCCACTCTCTGATGAATGGCCACACTATGTTGTAGATCTGATGCAAAAAGTGCAGTCATGCTTTGGCGTGATACTCAATGTCAAGAAGAGCTACACATCAAGCTACATCATGGAGTTTGTCTCAAACTATGTTGTGAATGGAGAGTCGATCCCAATTGCA	364	VGSNHFNVRQNWLQGNLNYSSSLIHAVTMKEYERVLKNFGSARGCEIEMEALVHSDDNCTTIVITSDNPLSDEWPHYVVDLMQKVQSCFGVILNVKKSYTSSYIMEFVSNYVVNGESIPIA	121	YP_010840272.1	Largemouth bass bunyavirus	0.6271	3e-24	6800
16	PP590699	MRL_L	Muraenolepis poxvirus	Moray cods nei poxvirus	Muraenolepis spp.	Chitovirales	Poxviridae	dsDNA	LINS	DdRp subunit beta RPO132	TRINITY_DN108540_c0_g1_i1_len856	TGACATCAGTGAGGGGTATACAGATATTTATCCTGGGCGCGTTTCAAGAATTCAACTAGAAAATAACGATAAAGTGCGAGTTCGTATGCTAACCATAAGTGAGCGCAAACCGTTAATGGGTGATAAATTCACTAGCAGAACTAGTCAAAAAGGTACTATCTCTCGTATTGCTCCAGATCATGAACTACCTTACATGGAAGATGGCACTCGACCAGATTTCCTAGTGAATTCGACGAGTGTGTATAGTAGGAAAACTATTGCCATGTTAATAGAAATGATATTAACCAACGTATTTGCAGAGAAACCGATAACGGATTCTGGAAAAATTAGATTTATAGATATGCCATCGAGTAACAATAAAAGTGTAGAATCTTATCTAGTCTTTGGTAGAGAATGTAT…	856	DISEGYTDIYPGRVSRIQLENNDKVRVRMLTISERKPLMGDKFTSRTSQKGTISRIAPDHELPYMEDGTRPDFLVNSTSVYSRKTIAMLIEMILTNVFAEKPITDSGKIRFIDMPSSNNKSVESYLVFGRECIKSAHPDWTDAQVNQELNCERVLYNPDTHEPYPVKFMVGNLYYLRLRHMILDKAAIRSRGRKTKLTKQPNEGRKFGGGIRFGEMERDCLIAHGAAMTLHEVLHDSEEDRKTVKVCKSCGDILTLDRTEGYEYWICSRCSAMKIQPGFDEVDIP	285	YP_009162498.1	Salmon gill poxvirus	0.7289	2e-152	4000
17	PP590700	BVK_H	Stubbeard plunderfish totivirus	Pogonophryne totivirus 1	Pogonophryne barsukovi	Ghabrivirales	Totiviridae	dsRNA	EINS	RdRp	TRINITY_DN89219_c0_g1_i1_len1079	CTGTTCAATGAACCTGGATCACCGAGACAAAACTTCAAGAGACTATCAAATGTGAGAGCATTCCTAGCATCATGCAACATATTTGTCACAAGGCAATGTGATCCAAAGAGAATGCTGGACTACATGATAAAGGTAATGAAGGAAAAGGTTGGAGAAGAAGCTGTTAAGTGGCTCTTCACACCTACTACAATGGGAGGTGTGGGATACCGACCTGTAGAAGAAAATGGTGTTAGATTAACACAAGATGAGGGTCAATCAAGGTATCAAGTAAAGAACCTTGGAGCATTCAAAAAACAAGCAGCAAACACAATGTTGCAAGGTGTAGAAATGGGAACAATTAGCCAATCACTAGCTGAAAGGGTAATAAGAGGTTTACCATTAGGATCAAATGTTGCAGAT…	885	MFNEPGSPRQNFKRLSNVRAFLASCNIFVTRQCDPKRMLDYMIKVMKEKVGEEAVKWLFTPTTMGGVGYRPVEENGVRLTQDEGQSRYQVKNLGAFKKQAANTMLQGVEMGTISQSLAERVIRGLPLGSNVADIGMHEAVTPREDMDLFRELTNALELKRNVQSKIPKYGIDTEKTGDILTELVLNEWIEKGEWDKIVTNSRTECKYYANKFSKTWERKAYIKWLKDKLPSALPKVEGWSEQAISSMVSTVQGIVDLKLLQHHRVSFLMICVYYMTIESAVYYFCKSEMYKLGY*	295	QXJ19457.1	Bluegill toti-like virus 1	0.3893	1e-65	2400
18	PP590701	PIM_H	Spot-less plunderfish totivirus	Pogonophryne totivirus 2	Pogonophryne immaculata	Ghabrivirales	Totiviridae	dsRNA	EINS	RdRp	TRINITY_DN170881_c0_g1_i2_len298	CTTTCCCAGATGGTAGTTTAACACGTGCACTTTTCCACCTTTTAGTCATCATTTGCCAAGCTGTTGATAGTTCAAGTCTATCACTGGTGTTTGGTACACGTGTTATCCATTTTCTTACTGCCAGTATTATTGCATCAAATTCATCCGTGGCCAGCGTTTGATCAAATTTAGATGCATCTTGTGGATACATCCATTTGCTCTGTTTGACTGATTTTGAAAAACGAACCCACATATCATGTGATTCCAGCCCATGTATCCAGAGTGGTGACTGTCTCTTATACACATCTCCGAGCCCACG	298	RGLGDVYKRQSPLWIHGLESHDMWVRFSKSVKQSKWMYPQDASKFDQTLATDEFDAIILAVRKWITRVPNTSDRLELSTAWQMMTKRWKSARVKLPSGK	99	QXJ19457.1	Bluegill toti-like virus 1	0.4624	7e-18	2400
19	PP590702	LVD_L	Eelpouts hepe-like virus	Antarctic fish hepe-like virus	Zoarcidae	Hepevirales	Hepeviridae	(+)ssRNA	LINS	RdRp	TRINITY_DN16318_c0_g5_i3_len8499	AAGAAGAAGAAGAAGAAGCTGAAGTGATCACCGTGAACCCTGAAAAGGAAAACGACAGTGAAGACCCAGAAGATCCTCCTCCAGCTGCACCCCTTCAAACCATAGAAGAGGAACCAATTACGGAAGATGCAGGTGTGCAAATGAAAGGTGTTTCAGAAAAACCACCTTCTGCCCTGTTGCACAGATTGGGTGTACCATCTCGTTTTAACACTAAGTGTGAACGAAAAGTTCAGTGGGAAGAACCCGCTTTCCTCAAAGATCCGGACCTCACATTTGATGGAGAAGTTGTAGAGTTCCGTTACTCCGACCCCACATATAGAATACTGTCAAATCTGGCAAGAGCACCCATAAAGTTCTTGGGTGTGGACTACCAGAATAATGAGTCTGCATACCAAATTA…	3902	EEEEEAEVITVNPEKENDSEDPEDPPPAAPLQTIEEEPITEDAGVQMKGVSEKPPSALLHRLGVPSRFNTKCERKVQWEEPAFLKDPDLTFDGEVVEFRYSDPTYRILSNLARAPIKFLGVDYQNNESAYQINKCEAGATLKPDNQGHQMLKNATAAGIKLCCHHHAVTLMANLISVKFDSTMSLRKLLGHNVYYKESTSHAFWGSLQGGHNMLGKLWTILSRSDADALDVARNILDDLPEAIRNLVDRDELSTDEEQNAEVLELRTGIKFKTADYSLFQDYLEPQLFGVPGSKFNSGKGEPELKLKGQKYHDRINEALTILSKTRKVICVEDFRRHFGHSWFELSRLFTRVGTLCLAKGGDVCQACVDLSNSVYEDKSFSENRLSSPDVEAATPLPGN…	1300	UHS16724.1	Herring hepe-like virus	0.5871	8e-49	5000
20	PP590703	SZT_L	Saddleback plunderfish hepe-like virus	Antarctic fish hepe-like virus	Pogonophryne scotti	Hepevirales	Hepeviridae	(+)ssRNA	LINS	RdRp	TRINITY_DN172908_c0_g1_i1_len260	ATGTGTATAAGAGACAGTCCTGCTTTGACATCTTTACCATCTGCTTTGAGGAAAGAGTTTGGCGCGAGATCTTTGCGGGTTTGACACTTCAGGAATCCCTTAACAAGTTTACAAGATTCTTGTAGCATGACATCGTAATTTTCTGCCTGCATACCGTCCCCCTTTGCCTTGATCTTCGAAATTTGTTCTGCGAGACACGTCGTCATCAATTCTTCAGTCACTTGAGGTGGCGCTTTGTTCTTGCAGAGTTTTAAGAAGCA	260	CFLKLCKNKAPPQVTEELMTTCLAEQISKIKAKGDGMQAENYDVMLQESCKLVKGFLKCQTRKDLAPNSFLKADGKDVKAGLSLIH	86	UHS16724.1	Herring hepe-like virus	0.6	5e-24	5000
21	PP590704	TLO_H	Scaly rockcod filovirus	Trematomus filovirus	Trematomus loennbergii	Mononegavirales	Filoviridae	(-)ssRNA	LINS	L protein	TRINITY_DN104043_c0_g1_i1_len336	TCAGCTCCAAACCAATGTGTTTTGCAAGGACCATCATGCGGTGCCCAAGATGTTTGACTTCACTTACTGCTCTCTCTCGCAGCTCCAATCTGGTCTCTCTACCAGATGCTGTGATTATGCCTGTTATGATTTGGTTGTCTCCTTGGATCATTGCACTGTATTTGACACCGGTCTCCATCCCAGCTAAATGCAACAATGCACAGCAGTACATAGTCCACATCTTCTGTTGGAATCCTTCAATGCCTCCTGTATGGTTGTACCAGGCTGTTTCATCCTCTGGAGGTTGATCCCTGTTGTGAAATGTGCTCTTGGTAGGTGGATGATGGTAGTCTGCCA	336	ADYHHPPTKSTFHNRDQPPEDETAWYNHTGGIEGFQQKMWTMYCCALLHLAGMETGVKYSAMIQGDNQIITGIITASGRETRLELRERAVSEVKHLGHRMMVLAKHIGLEL	111	QGM12359.2	Fiwi virus	0.8378	2e-56	6500
22	PP590705	TRD_L	Slender scalyhead filovirus	Trematomus filovirus 1	Trematomus lepidorhinus	Mononegavirales	Filoviridae	(-)ssRNA	LINS	L protein	TRINITY_DN154371_c0_g1_i1_len285	GTGGACAACACCCCAAGTCCTCTGCTCACAGATCTGGAGCCACATGAGGAGATTGAGCTCACCTGTGAGTCAACCTCATCAAATATGGCAGAAGAATTCGGCATAGCCCGGCATATGATCTTAACTGCACTGCTGAGGTCTGTCCCATGCAACATCAGATGTTTTGAGTACATCGAACATGATCCAGCCACAAACGTTTCATCTGACTTCAATGATAAACCACAATGCAACGCTAGAGCTCGCATCCTCTGACCAAGTTTTTTCACTTCCTCAACTGCCCTCCAC	285	WRAVEEVKKLGQRMRALALHCGLSLKSDETFVAGSCSMYSKHLMLHGTDLSSAVKIICRAMPNSSAIFDEVDSQVSSISSCGSRSVSRGLGVLS	94	WBV79890.1	Loetschberg virus	0.8172	4e-47	6500
23	PP590706	LVD_H	Eelpouts rhabdovirus 1	Eelpouts nei rhabdovirus	Zoarcidae	Mononegavirales	Rhabdoviridae	(-)ssRNA	LINS - Geoghegan	RdRp	TRINITY_DN54590_c0_g1_i2_len647	TCTTAACCACTGCAGGTTTCCAAACTATAATTAGAAAAGCTGTAGAAACTAAACTTTACTCTTTACACAGTAAACTTAAAAACCAAGGATTTAAGAAAAGTTTAGATATCTTAAAGAATAAAGATATTGATTTTTCTAACTTTGCTAGATCGATGAATATCTTCTTCCCTAGGATGATATCGAACCTATATCAAGCTACTCCCACATATCTTGCTACAAAACTAGTTAGTCAGGTCTCAAACTCAAGAACACTAAAAAGATTAACCCTAGAAGCAGTTCAAAAAGTCATCTTAGAAAATCTCTTAATGGCTGAAATTTCTAGTCTAAAGTTTATTTTAGCTCACCAGTTACAACCTCTTCCTATAGTCAGGAGTTGTTCTGCAACAATTAGTCAAAAGA…	647	LTTAGFQTIIRKAVETKLYSLHSKLKNQGFKKSLDILKNKDIDFSNFARSMNIFFPRMISNLYQATPTYLATKLVSQVSNSRTLKRLTLEAVQKVILENLLMAEISSLKFILAHQLQPLPIVRSCSATISQKIRYNSWKGLFNLESSEDVIGSTVPHPSEFLKCYEVSSDGCQGCKNPTDLGTLTQDYFTLYLDECFVNANNKVQGRLNPYLGTT	215	YP_009094346.1	Scophthalmus maximus rhabdovirus	0.2837	3e-16	6500
24	PP590707	LVD_L	Eelpouts rhabdovirus 2	Eelpouts nei rhabdovirus	Zoarcidae	Mononegavirales	Rhabdoviridae	(-)ssRNA	LINS - Geoghegan	RdRp	TRINITY_DN77225_c0_g2_i1_len312	TGTCCACCTATTTTGGGTCATCACTCTCCTAATGATCATAATAGTGATAATAGTCCACAATTTTTGGAAGATCCCTTGATTACCTCCACTATGGGTGCTCCAATGAGTGAATTGACCAGGAGTACCAGGGGGAGAGTACTTCCCAGCTGTCAGAAGAGTGGACTGAGAAAACAATCTTGTTGCAAGGTGGAAATGCTCCACCCCAAATATGGAGTTAAGGATATGTGTGAATGGGGCTACTACTTCTGCTCTGAATGTGTAGTTCCACTGCTCTATGTCGATGTGAAACACCACCCACACTTCATCCACAGA	312	SVDEVWVVFHIDIEQWNYTFRAEVVAPFTHILNSIFGVEHFHLATRLFSQSTLLTAGKYSPPGTPGQFTHWSTHSGGNQGIFQKLWTIITIMIIRRVMTQNRWT	104	AYU58616.1	Eastern sea garfish-associated rhabdo-like virus	0.604	7e-36	6500
25	PP590708	MRL_H	Muraenolepis rhabdovirus	Moray cods nei rhabdovirus	Muraenolepis spp.	Mononegavirales	Rhabdoviridae	(-)ssRNA	LINS - Geoghegan	RdRp	TRINITY_DN178708_c0_g1_i1_len441	TGGAACCCAAGAACCAACAAAGCTCTCCAACTTCTTAGCATGCGAGAGACCATGATCAAAGCCGGATCCAACTTGGACAACGCCCTTGACATTGATGTCAATTCCCTTCCTTCATTGAGGGCACAGGAAGAGGCAAGTGCAGGAGAAGGAATCCGGGGTGGGATCAAGGAGTCCATGTCCCCTGTAGGACCCGACAATCTATACACTCACATCACCCACAAGGTATTTGACCGCAAGTGGCTCTCTGAATTCCATGTCAACATTGCAGACTTCATCATCTGGGGTATCACAAAAACCAGACAGTACCTCCAGGTACACAGCGATCTTGGTGGAAGTCTCCCAATCTGCATTCCCGAGTGCAAAGAGTGCTACAGAGAGAAGGAACGAGTCTTCCTTGAC…	441	WNPRTNKALQLLSMRETMIKAGSNLDNALDIDVNSLPSLRAQEEASAGEGIRGGIKESMSPVGPDNLYTHITHKVFDRKWLSEFHVNIADFIIWGITKTRQYLQVHSDLGGSLPICIPECKECYREKERVFLDIPRETTWDNTATTS	147	QEU52490.1	Viral hemorrhagic septicemia virus	0.8766	8e-85	6500
26	PP590709	TLO_H	Scaly rockcod rhabdovirus	Trematomus rhabdovirus	Trematomus loennbergii	Mononegavirales	Rhabdoviridae	(-)ssRNA	LINS - Geoghegan	RdRp	TRINITY_DN12050_c0_g1_i12_len5190	AAAGAAGCCAAGTGGCCCCCTGTAGAGGCCCATGACTGGGATGAAGATCTCCGGTTAACTCCAATCCCAATGAGCGTTTCTCAAATCCTAAAGGACTTTTCAGAGAACAATATACCAAAAGTGTATTCTACTGATTTTTTAGATTACACAAGGATAAGGATCAATAAGATTTATCCCCTCCCGGAGTCAATGAGAGTTTTAGATTTAATTGGGGATAAATCAATAACTTTTGATTTGGAACGGCTATCTAAATATATAATAGAGAAGAATAGTTTTGGTCCATCATTGGATAGACGGCTATTAGAACATATATTGCAGACTGACACTATTAACCCACAAGAGTTCCTCATGGACATAGATGATAATGGATTGGATGATAATGTTAATGTTATTGGCCTT…	4896	KEAKWPPVEAHDWDEDLRLTPIPMSVSQILKDFSENNIPKVYSTDFLDYTRIRINKIYPLPESMRVLDLIGDKSITFDLERLSKYIIEKNSFGPSLDRRLLEHILQTDTINPQEFLMDIDDNGLDDNVNVIGLSSKEGELSGLSRLFAVTATELRLYFALTEDMISSYLLRTFHAITMLDSEVSLVQKILKQTGSYREVKIKTVSQKKSILYLRCSLSECNGLLVGFMVRYNNRFVTNEGDILNDSLYTQERGRIVDSRIPLSKPICNSCKATKIVKNHKNVTPEDKYTTGGSLITVPIHDFINTNQGGDINTFGNYILFVTHFSLDFTKWNRTFRNPLCEGPFKIFDALFGLKNCIARTHSILGRSYFFSADGIFRIFSPSQNNIREDSNRQWRGIKG…	1632	UHR49730.1	Guiyang nephotettix cincticeps rhabdovirus 1	0.2655	2e-54	6500
27	PP590710	ANT_H	Blue antimora coronavirus	Antimora letovirus	Antimora rostrata	Nidovirales	Coronaviridae	(+)ssRNA	LINS	RdRp	TRINITY_DN95073_c0_g1_i2_len475	TGTAAATATAAATGTCTGAGTATTAAAGAATTGAGCGCATAATAAAGCCATATGAGATTTTCCAGTACCAGGTGGACCTTGCACAGTAGTTATATGATTTTGACTAACATGTACAAGTAAAGTTTTTAAATTAGCATACTCTGGAGGAATATAGTCAATAATAATAGGACGTAGATTATGAGAAACAGGTATAGGTGGTTGTGTAAGTGAACAAACAGAATGTGAAATTAATTTAAAGACACAACCTACAGTAGGTTTAGCTGTAGAATTTGAAGTCAAAACATACATATCAGCTACAAGAGAAGATAAAGTATAATCACCAAGAACACGTTTACCAGAAGTAACCATAAAATGAGAATTTTTATTAATAGGAGGTTTTGGGCCACCAGTAAATATAAT…	475	RSVEEQRKQVQAIGTVRSIVGCNYKIIFTGGPKPPINKNSHFMVTSGKRVLGDYTLSSLVADMYVLTSNSTAKPTVGCVFKLISHSVCSLTQPPIPVSHNLRPIIIDYIPPEYANLKTLLVHVSQNHITTVQGPPGTGKSHMALLCAQFFNTQTFIFT	158	DAZ90582.1	Blenny letovirus	0.4	1e-22	1700
28	PP590711	MRL_H	Muraenolepis coronavirus	Moray cods nei nidovirus	Muraenolepis spp.	Nidovirales	Coronaviridae	(+)ssRNA	LINS	RdRp/ORF1b	TRINITY_DN114518_c0_g1_i1_len319	TGTTTGACACAAAATGAAGCTGCTTTGTTGGAACAACAGCCTAATTGTATGAGGTAACTGGTATTAACCTCATTCTGTCTGGAGTGAACGAATTCCATGTCGAGACCGACGCTACCAGGGAGAAATTTGAGTGACTGAGCATGTGTTACGCTTGGTATTGAGCGCTCAGTGCCTGCATGTGTTAGGAACGATTGCAGGTCTTCTGGTGAGACAACAGGTTTGAATTGATAGTCAATCTTAGGGTCTTTAAGCTTGTTGAGGAGAACATCAGTTGCGATGATTAGTATACCTTTGGTGCACCTGGAGATTGCTACATTTA	319	NVAISRCTKGILIIATDVLLNKLKDPKIDYQFKPVVSPEDLQSFLTHAGTERSIPSVTHAQSLKFLPGSVGLDMEFVHSRQNEVNTSYLIQLGCCSNKAASFCVK	105	YP_010799913.1	Pacific salmon nidovirus	0.4234	1e-13	1700
29	PP590712	WGR_H	Macrourus coronavirus	Macrourus letovirus	Macrourus whitsoni	Nidovirales	Coronaviridae	(+)ssRNA	LINS	ORF1b	TRINITY_DN102474_c0_g1_i1_len1175	GCTTGTGAAAACAGCAATTGTCTCCAATTAGCATATGATGCTACTGATGGAGTTATTCGTTGTGATAAACATCTTATAGGTTTACGCAATCTTCGGTTAACTGATGATAAGTGCCAAAAGATTTTTGCTCTTAATTATGACAAATGTGAATACACAGCTCTAATTCATGATTATAACAACCCCATCAAAAACATGTTTTCACGTGTTGAAGACTATGATACTTTTGATTTGCCTTTGGCCGCTCGTCTTGCCCATGCTGAATTAATTAAAGCAATGGAGGAAGATGTCAAAGACAATTTTGGTACAGGTAAAGTTCACCAAGTACTAAATGAAGGTTCTATTAACATGATTAAAGTTCATTGGGATGGTAAAATACCTCCTATTAACAATAATTCTAAG…	1175	ACENSNCLQLAYDATDGVIRCDKHLIGLRNLRLTDDKCQKIFALNYDKCEYTALIHDYNNPIKNMFSRVEDYDTFDLPLAARLAHAELIKAMEEDVKDNFGTGKVHQVLNEGSINMIKVHWDGKIPPINNNSKFAANHGRSCYGDFVLSRVNTGSNLYTYNSLAGVTLKIGTVLKLTSHSVTRLTHNPLPSSPTYLPLLHMDAIPSRYTTLTHINFFHHVNDSYLTTVQGPPGTGKSFTVAGLPDVFPMGKLLFAASSHAAVDALCNKLHYFGKATDCSRFKSLSSHHSVFAGFRYNDPTARIILTTINSSPNCSVDLLIVDEISMVTDADLSFLFSRVRPKRIIVVGDPSQLSAPRTLLKDSLPSSLYNSVVRKMVNEGPDIFLETCYRC	391	DAZ90588.1	Mudhopper letovirus	0.5293	1e-142	1700
30	PP590713	PIM_H	Ross Sea Perciformes nackednavirus	Spot-less plunderfish nackednavirus	Pogonophryne immaculata	Ortervirales	Nackednaviridae	RT-RNA (Retrovirus)	LINS - with Hepadna Lauber et al 2017	pol protein	TRINITY_DN158663_c0_g1_i1_len544	CACGGAAAATCAGGTACATCCACGGATTTCTGCCACTTGTGAGTGGAAACACGTTTATATAAAACACCAGTATTAAATAGGTCACTTAGGTAGTCCGTGACCCTTGATACATGGTCAGCATGATCAGGATAGCAGCGTGCAATGCCCTCAGCAATGTTTTTGTGCTTCAGGCATTTATTGTTCACCCATATCCTTGCTGGGTATAATAGTTTTTTGTGTTTGGGGCAAAGGTCAAAAAATGATGATTGTAGATGCAGCACCGGGTGGGGCTTGAGTGCCCACTGGCGCTGCTGTTGTCTAGGGACCGGGTGATAGAGCCCTGTTAGCACCCCTGCGCGGTGAAGGACTTCTTCGCCCTGGAGTACGGCCTCTGGACACTGAGCGAGACTGGGGCCTTCC…	544	RLHAISKKLIVGASKPLQLGVSHNPQHGTPSLLSEGLHLADLAEGEVGEGPSLAQCPEAVLQGEEVLHRAGVLTGLYHPVPRQQQRQWALKPHPVLHLQSSFFDLCPKHKKLLYPARIWVNNKCLKHKNIAEGIARCYPDHADHVSRVTDYLSDLFNTGVLYKRVSTHKWQKSVDVPDFP	180	WLN26315.1	Neolamprologus buescheri nackednavirus	0.4402	4e-38	1800
31	PP590714	TLO_H	Ross Sea Perciformes nackednavirus	Scaly rockcod nackednavirus	Trematomus loennbergii	Ortervirales	Nackednaviridae	RT-RNA (Retrovirus)	LINS - with Hepadna Lauber et al 2017	P protein	TRINITY_DN2914_c0_g1_i2_len3359	TTGATTATGAGCATGCAGAACTCTTTAAGCTATATTTGGCCTGCCTGTGCGGCTGGAAAGAGGCTACACGCTATTTCGAGAAAGCTCATAGTTGGAGCGTCCAAACCCCTACTATTAGGGGACTCACAGCACCCCCAACATGGCACACCATCCCTCCTCAGCGAAGGTCTGCACCTGGCGGATTTGGCCGAGGGCGAGGTAGGGGAAGGCCCCAATCTCGCTCAGTGTCCAGAGGCCGTACTCCAGGGCGAAGAAGTCCTTCACCGCGCAGGGGTGCTAACCGGGCTCTATCACCCGGTCCCTAGACAACAGCAGCGCCAGTGGGCATTAAAGCCCCACCCGGTGCTGCATCTACAACCATCATTTTTTGACCTTTGCCCCAAACACAAAAAACTATTA…	1966	MIMSMQNSLSYIWPACAAGKRLHAISRKLIVGASKPLLLGDSQHPQHGTPSLLSEGLHLADLAEGEVGEGPNLAQCPEAVLQGEEVLHRAGVLTGLYHPVPRQQQRQWALKPHPVLHLQPSFFDLCPKHKKLLYPARIWVNNKCLKHKNIAEGIARCYPDHADHVSRVTDYLSDLFNTGVLYKRVSTHKWQKSVDVPDFPWEEGKSNIIPVSGRISQRINGHVFLVDRNSNNTEQSRLVVDLSSHSRAMKQCHQRFPKYYMPSIEHCKHMVPKNVMFIGLDLASAFYNIPVHPESACQLKISDGSQVYGFRKTPMGHGMSPFFLQLLTADIAQWVRTQFKVGCLSYADDFLLWHKSPKVLRKVAKQVTTMLLQHGVVLNLDKSTPHPVTTVKFLGVTFG…	655	WLN26309.1	Eretmodus cyanostictus nackednavirus	0.4634	2e-177	1800
32	PP590715	TRD_H	Ross Sea Perciformes nackednavirus	Slender scalyhead nackednavirus 1	Trematomus lepidorhinus	Ortervirales	Nackednaviridae	RT-RNA (Retrovirus)	LINS - with Hepadna Lauber et al 2017	P protein	TRINITY_DN13483_c0_g1_i7_len3447	TTGATTATGAGCATGCAGAACTCTTTAAGCTATATTTGGCCTGCCTGTGCGGCTGGAAAGAGGCTACACGCTATTTCGAGAAAGCTCATAGTTGGAGCGTCCAAACCCCTACTATTAGGGGTCTCACACAACCCCCAACATGGCACACCATCCCTCCTCAGCGAAGGTCTGCACCTGGCGGATTTGGCCGAGGGCGAGGTAGGGGAAGGCCCCAATCTCGCTCAGTGTCCAGAGGCCGTACTCCAGGGCGAAGAAGTCCTTCACCGCGCAGGGGTGCTAACCGGGCTCTATCACCCGGTCCCTAGACAAAAGCAGCGCCAGTGGGCACTAAAGCCCCACCCGGTGCTGCATCTACAACCATCATTTTTTGACCTTTGCCCCAAACACAAAAAACTATTA…	1923	MIMSMQNSLSYIWPACAAGKRLHAISRKLIVGASKPLLLGVSHNPQHGTPSLLSEGLHLADLAEGEVGEGPNLAQCPEAVLQGEEVLHRAGVLTGLYHPVPRQKQRQWALKPHPVLHLQPSFFDLCPKHKKLLYPARIWVNNKCLKHKNIAEGIARCYPDHADHVSRVTDYLSDLFNTGVLYKRVSTHKWQKSVDVPDFPWEEGKSNIIPVSGRISQRINGHVFLVDRNSNNTEQSRLVVDLSSHSRAMKQCHQRFPKYYMPSIEHCKHMVPKNVMFIGLDLASAFYNIPVHPESACQLKISDGSQVYGFRKTPMGHGMSPFFLQLLTADIAQWVRTQFKVGCLSYADDFLLWHKSPKVLRKVAKQVTTMLLQHGVVLNLDKSTPHPVTTVKFLGVTFG…	641	WLN26309.1	Eretmodus cyanostictus nackednavirus	0.4626	8e-177	1800
33	PP590716	TRD_L	Ross Sea Perciformes nackednavirus	Slender scalyhead nackednavirus 2	Trematomus lepidorhinus	Ortervirales	Nackednaviridae	RT-RNA (Retrovirus)	LINS - with Hepadna Lauber et al 2017	P protein	TRINITY_DN14350_c0_g1_i8_len3383	TTGAATTTGAACATGCAGAACTCTTTAAGCTATATTTGGCCTGCCTGTGCGGCTGGAAAGAGGCTACACGCTATTTCGAGAAAGCTCATAGTTGGAGCGTCCAAACCCCTACTATTAGGGGACTCACAGCACCCCCAACATGGCACACCATCCCTCCTCAGCGAAGGTCTGCACCTGGCGGATTTGGCCGAGGGCGAGGTAGGGGAAGGCCCCAATCTCGCTCAGTGTCCAGAGGCCGTACTCCAGGGCGAAGAAGTCCTTCACCGCGCAGGGGTGCTAACCGGGCTCTATCACCCGGTCCCTAGACAACAGCAGCGCCAGTGGGCATTAAAGCCCCACCCGGTGCTGCATCTACAACCATCATTTTTTGACCTTTGCCCCAAACACAAAAAACTATTA…	1989	MNLNMQNSLSYIWPACAAGKRLHAISRKLIVGASKPLLLGDSQHPQHGTPSLLSEGLHLADLAEGEVGEGPNLAQCPEAVLQGEEVLHRAGVLTGLYHPVPRQQQRQWALKPHPVLHLQPSFFDLCPKHKKLLYPARIWVNNKCLKHKNIAEGIARCYPDHADHVSRVTDYLSDLYDTGVLYKRVSTHKWQKSVDVPDFPWEEGKSNIIPVSGRISQRINGHVFLVDRNSNNTEQSRLVVDLSSHSRAMKQCHQRFPKYYMPSIEHCKHMVPKNVMFIGLDLASAFYNIPVHPESACQLKISDGSQVYGFRKTPMGHGMSPFFLQLLTADIAQWVRTQFKVGCLSYADDFLLWHKSPKVLRKVAKQVTTMLLQHGVVLNLDKSTPHPVTTVKFLGVTFG…	663	WLN26309.1	Eretmodus cyanostictus nackednavirus	0.4666	2e-178	1800
34	PP590717	ANT_L	Blue antimora parvovirus	Antimora parvovirus	Antimora rostrata	Piccovirales	Parvoviridae	ssDNA	LINS	NS1	TRINITY_DN2541_c0_g1_i31_len2241	ATGGCTACGTACACCGCCACATTACACCTGGGAGCGGTCAGCAGCCAGACGGCACTGGATACGTTAACGGCCCCCACGGGTTTTTACGAAGCAGCGTATACGAGCCTAGAAGCGATATGGAGAGCGCAGGGGGGGTCTGGTACATTTGGTATCCAGATAGAACAGGCGGGGGGGATACATTTACATATAGTATTCGAACACCAGGGGGGTGTAGGTTTACGACCTCTGGGACAGGCGTTCAGAGCGTGGGCACAGGGGCACATAACCAATTTGAGGGCGATACTACCCCAGTACAATCCCCCGAGCAACCCCTTCCAGCCCAAAAGAAAGAGGAACGGGTCATGGTCCCCAATAGACGCGGTATCCTTCTACGAAAGGTACTTAGCGCTAAAAGCGCTG…	1590	MATYTATLHLGAVSSQTALDTLTAPTGFYEAAYTSLEAIWRAQGGSGTFGIQIEQAGGIHLHIVFEHQGGVGLRPLGQAFRAWAQGHITNLRAILPQYNPPSNPFQPKRKRNGSWSPIDAVSFYERYLALKALVQQGGGNGYLFRQLNAEYANQLNAQRMGEEPGTGARGFTPRDRTGQGESEMTRKTSKAETYKYMVDKCTEDGIGTVMQLKEQYPELYWNNAYKRGGDGWLAGMIEHAKKNMVSEHSLADYTSNEELQGDWPLNVITRTVRANGYPVDQFCRAMYLWSAKATGKKNTLVFFGPPNTGKTMIASSIVLSSPWHAMVNKNNENFPFTACGSSMLIWWEEGRIKESMVEEAKCILGGTEVLVDKKCSPTQVQVPHTPVLMTTNHNPTTVH…	530	WAQ80628.1	Parvovirinae sp.	0.3256	3e-66	2000
35	PP590718	CHW_L	Icefish picornavirus	Chionobathyscus picornavirus	Chionobathyscus dewitti	Picornavirales	Picornaviridae	(+)ssRNA	LINS	Polyprotein	TRINITY_DN106692_c0_g1_i1_len459	TCCCCTTTCCTTCATTTCTGCTCTCTATGCTCAATGGAACGGTGGTCTTGACTTCACCTTTAAGTTTGTTGCTTCACAGCAAGCTTACGGTCGTTTCACCTTTGCCTACACCCCTGGTCCCACTGCCCCTACAACCATTGTCGAAGCCAGGAATTGTTTCTATGAAACTTATGATCTTGGCCTTGAGAAAGAGTTTGTCTTCCATGTTCCCTACGTGTCCAATTCCCCCTGGCTCCCTAATACCCAAGGTACTGGCTTTGTCACTATCTGGGTTGAAAATCCCTATGTCGCCCCTGCTGATGCCCCCACTTCCATAACTGTTGTCCTCTTTGTCTCTGCTGGCAGCGATTTTCGTCTCCGCTGTCCCATCTCCCCCTACCCTCTCATTGAGGCCTCTGG…	459	PLSFISALYAQWNGGLDFTFKFVASQQAYGRFTFAYTPGPTAPTTIVEARNCFYETYDLGLEKEFVFHVPYVSNSPWLPNTQGTGFVTIWVENPYVAPADAPTSITVVLFVSAGSDFRLRCPISPYPLIEASGDDSIAACDPTPPSALASTV	152	UVF58819.1	Neopomacentrus bankieri picornavirus	0.447	4e-29	1500
36	PP590719	MRL_H	Muraenolepis picornavirus 1	Moray cods nei picornavirus 1	Muraenolepis spp.	Picornavirales	Picornaviridae	(+)ssRNA	LINS	Polyprotein	TRINITY_DN61868_c0_g2_i1_len856	TGGGGCCGACGCACCAACTGTAGCGCAATCCACAGTTGTATCCTCTCCACAGAGTGCCATTTTTACACCACGATTGGTGTACTTGCCACCAGCTAGGGGCAAGTTGCCTGGACCAGGGGCGATGTCAATTGGTCCTTGGGGCCGTGGATTCTGGAAATCCAGGTTGTCCATTGACCCGTAAACTGTGACCGACATATCGTATGCGGTCCCAGCGGGGACGGTCAATGGTGACCAGACACGAACGTGGAGTGTTCCTCCATCGTTCGTGTCAGTGCCAACATAATTTGTGCTGGCAGTGTAGGGGATGACCAAAACCCCATTGGATGCAATCCCAACGTTGATGTAAACACTTGGGAAAAGTGGGTAGGAGATGGGAAGGCAAGAGTCAATGTTCGCTCC…	856	TLMKTVVGMAGVSAFLGDPATEEKEVSSDRVGAIISTNATVASQAEVIPQTVFSPSMVPTDVMRSQGFLSVTAAVNPGKLISLGNGQWSGTAEYDHEIKKVDLPLAFYATAKQPAYGQSRYFGYVRTGYTFNIQVNASVGVSGCLLAFFVPKGANIDSCLPISYPLFPSVYINVGIASNGVLVIPYTASTNYVGTDTNDGGTLHVRVWSPLTVPAGTAYDMSVTVYGSMDNLDFQNPRPQGPIDIAPGPGNLPLAGGKYTNRGVKMALCGEDTTVDCATVGASAP	285	AVM87441.1	Wenling rattails picornavirus	0.6441	3e-109	1500
37	PP590720	MRL_L	Muraenolepis picornavirus 2	Moray cods nei picornavirus 2	Muraenolepis spp.	Picornavirales	Picornaviridae	(+)ssRNA	LINS	Polyprotein	TRINITY_DN124811_c0_g1_i1_len448	TCTGGCTTCGACGGGTCTCTGCCTTCCGTCATATACGATGTCGTTGCTGACTGGTTCGAAGGCCACGGTTTTTCTAAAACTGCCGTGCGCTTCCTTCGCGACCTCAAGACAACTGAACGTCTATATGACGGAAGCAGATACCGTGTCGATGGCACTATGGCTTCCGGTGTCTCTGGCACTTCCATCTTCAACACCATCTTTAACAACTGTTTTGTTCTTTCTGCCCTGATGTCCTCCCAAACCTTCGACCCCGACACCGTTCGCATTCTCGCTTACGGTGACGATGTCATCTACGCTCACGATCCCCCCATCCCTCCCACTCTCATTCGTGAGTTCTACGCTGCCCACACCCCTCTTCGTGTCACCCCAGCTTCCAAGGGTGAGTTCTTCAATCTAAAC…	448	SGFDGSLPSVIYDVVADWFEGHGFSKTAVRFLRDLKTTERLYDGSRYRVDGTMASGVSGTSIFNTIFNNCFVLSALMSSQTFDPDTVRILAYGDDVIYAHDPPIPPTLIREFYAAHTPLRVTPASKGEFFNLNSTLSDVTFLKRHFIPD	149	YP_010796394.1	Wenling triplecross lizardfish picornavirus	0.7047	3e-60	1500
38	PP590721	TLO_H	Scaly rockcod picornavirus	Trematomus picornavirus	Trematomus loennbergii	Picornavirales	Picornaviridae	(+)ssRNA	LINS	Polyprotein	TRINITY_DN41781_c0_g1_i2_len833	TGTGTGAAGTGTCAGGCCAGCCGTTTTATGTGGCGCAGAGGTGTGCCACGTTGGTGACGGATGTTTCGCAGTTGATCGACAAGTGTGTCGTGAGAACTGTGGGGCCATTACCGTCAGGATGTCCTAGTACATCAATCATTGGATCACTGTGCAATGTGCTTATGCTTAAGTATTATTTGCACAGTGTGACAGGTGTCTCGTACAGACACCTAAAACAACATGTTCACATCGTGACATATGGGGACGACGCTTTGGTGTTTGTCTCGCCTGAGATGGAAAAGCAGTTGTACCTTGAGGGTATGCCTGTTTTCATGTCCAGGGTGTTTGGAGTGGAGGTGACTGGCGCGATGAAGGGTCAGGCGCCTAGTGTGTTGGATGTGCGTGATGCCACGTTTTTGA…	686	CEVSGQPFYVAQRCATLVTDVSQLIDKCVVRTVGPLPSGCPSTSIIGSLCNVLMLKYYLHSVTGVSYRHLKQHVHIVTYGDDALVFVSPEMEKQLYLEGMPVFMSRVFGVEVTGAMKGQAPSVLDVRDATFLKRGFRECQSVSGRWHPTMAVETCWQLASWQRKNGTLDQNLDIMAWFVFHHGRHVYEKVRAEVLTAVSVEGVDPRGSVACNWMSYEDMHREWILRE*	228	YP_010796391.1	Wenling crossorhombus picornavirus	0.5963	4e-79	1500
39	PP590722	TRD_H	Slender scalyhead picornavirus	Trematomus picornavirus 1	Trematomus lepidorhinus	Picornavirales	Picornaviridae	(+)ssRNA	LINS	Polyprotein	TRINITY_DN128294_c0_g1_i1_len688	TCGCACAGTGTGTGGACTGTGACAGTTTATGTGTGGAGTCAGATGAAGGTGTCCTCGGGGACATCTACCATTTGTGGCTTGCGCATAATGGCGCGTTTGATGGACTTGGAGGTCCATGGCATTAGGCCGGCGGCCCAGATGCACAGAGTGACGGTTAATCCCTCAGCTGGAGTGGTTAACTTGTCCAACAAACAAGGAACAAAACATGATCACGATATGTCTCTGGGGCCAGAGGCATTTCCGAATGATATGACGATGGGCGCAGGGATGCGCATGGAGGACTTTTCAACGCAGTTGAGATGTCCATGTTGGTTTGGTGACTTCACGATGGGGACAACTCAGGAGCAAGGGACGTTGTTGACGCTTTGGTGTCATAGTCCAATGCAGCCGTTGAGTGAG…	688	SHSVWTVTVYVWSQMKVSSGTSTICGLRIMARLMDLEVHGIRPAAQMHRVTVNPSAGVVNLSNKQGTKHDHDMSLGPEAFPNDMTMGAGMRMEDFSTQLRCPCWFGDFTMGTTQEQGTLLTLWCHSPMQPLSEYHSKHHPTNLTALSWYYQYWRGDIVYTLQVFCTRFHSGRIMVSFLPFWGNKHPTYEQAVSSATLFFDISGLQTTVRFKVPYESDRVYMPLKIKKGC	226	YP_010796391.1	Wenling crossorhombus picornavirus	0.7313	1e-116	1500
40	PP590723	WGR_L	Macrourus picornavirus	Macrourus picornavirus	Macrourus whitsoni	Picornavirales	Picornaviridae	(+)ssRNA	LINS	Polyprotein	TRINITY_DN190338_c0_g1_i1_len477	TAAGTGGGGCTCTCCTGCCCCATCTCCCGAACTCTTGGAGTTGCTTCTGTCATCATTTGCATTCTTCCGAGGCGATCCTCGCCTCCGGATTAATGTGACTGATGGCAGCGGCAATCTCCGAGCTGCCTTTGTACCACCTGGTGCAACTATCCCCCTTACCTATGATAACCTCATGTCTTACCCCTGTTGTGATATCCCTATCTCTCCTGACCACAACACTGTTGTTCTTGCTGTTCCCTATATGTCTCCCTCTTCGTATGTCTCTACCCGTGTCAATGACGGTAGAAATGGATCCGCCACCACCTTGCCCCTTAACGGGCTCGGCTCCATTTTTATCTTCACTGACTTCGATGCCACCATGACCTTTGACCTCGCGTATGCTAATATGCGGGTATTTGG…	477	KWGSPAPSPELLELLLSSFAFFRGDPRLRINVTDGSGNLRAAFVPPGATIPLTYDNLMSYPCCDIPISPDHNTVVLAVPYMSPSSYVSTRVNDGRNGSATTLPLNGLGSIFIFTDFDATMTFDLAYANMRVFGPWPAPIRIDGVPSLPPPPYPKPNSS	158	UVF58819.1	Neopomacentrus bankieri picornavirus	0.3357	2e-13	1500
41	PP590724	PIM_L	Spot-less plunderfish iridovirus	Pogonophryne iridovirus	Pogonophryne immaculata	Pimascovirales	Iridoviridae	dsDNA	LINS	DNA polymerase	TRINITY_DN7859_c0_g1_i4_len2845	ATGTATAAAACTATAGAGATGAAGATATACATTTATGCTTGGGCTGTTAAAGAAACATATTCTGTATCAATACGTGGTTATGGTATTACTCGAGATCATAAACGAGTGTGTCTTAATGTTGAAAATTTTTATCCACACATTTATCTTGAAAGTTTAAATGTAGGTATTTTGACAAATTTCTCAAATAGATATGAGATTGTTACTAGAGAACATTTATACAATTTTACTCCTGGAGCAAGACCATTTATCAAAGCATATTTCAAAACTAAAAGTGCCATTTATAAATTTATAAAAATAAAAGGTGTAACATCTGGAATCCATGAGGTTAATGCTCCAACATTATTACAGTTTTTGATTCATCAAAAACTAAAGCAAGTTGGATGGGTTGATGCAAATGCA…	2716	MYKTIEMKIYIYAWAVKETYSVSIRGYGITRDHKRVCLNVENFYPHIYLESLNVGILTNFSNRYEIVTREHLYNFTPGARPFIKAYFKTKSAIYKFIKIKGVTSGIHEVNAPTLLQFLIHQKLKQVGWVDANAIGVKNLTNCDISASCDWRDVTPTTGPMIDLTLCAFDCEVYSTTLNAMPSNKPMDEIFQISVCFTGGRYDDENEFADENFLLTLKGNDYPADDNEICQFDTESELLLGFINLLKSRRPQLLLGYNILGFDIHYIVKRCTRLCLLDALLRTGLGPIDADLKIVKWSSAAFGEQEYTFVDWEGIVILDLYPIIKKDFKFSNYKLETVANEILGCGKDPITVKDITTAYETKNMHIVGQYCIKDSVLCLRLAIKLNIWIASLEMGNICNV…	905	QCF47437.1	Erythrocytic necrosis virus	0.5297	0	3000
42	PP590725	MRL_H	Muraenolepis reovirus	Moray cods nei reovirus 1	Muraenolepis spp.	Reovirales	Sedoreoviridae	dsRNA	LINS	VP1	TRINITY_DN132827_c0_g1_i1_len591	TGGAAAGGAATATTATGATTTGCTGGAATTGAAGAGTCTTGATGAATTGGATCCAATGGTGAAGTTTTTGTCAAACTTTAAGGTCGATGAAGATCATAAATTCCATGACTTTCTTAGTTGGAGAGCACAAAGGGAGATGAATCCATATGGTGTAGTATCACAGTTAACATGGTGGAAGTTTTTGACTAGGATGGTAGGAAATGAGGATTGGAGTAGCCGTGCAATTGCTCGGATAGTTCAAGATCATGGAACACCATTCAGGCAGTCGAAAACAGATAAGTCAGAAATAACGTATCAAAAAGTAACATACTCAATACCTTCAATCATTGAGTTGCACAACAATTCAATGTTACAAAGGTTTCAGTACAAAACAGTAAGATCAGAATTTAGGATATTTGT…	591	GKEYYDLLELKSLDELDPMVKFLSNFKVDEDHKFHDFLSWRAQREMNPYGVVSQLTWWKFLTRMVGNEDWSSRAIARIVQDHGTPFRQSKTDKSEITYQKVTYSIPSIIELHNNSMLQRFQYKTVRSEFRIFVDKSRYEGLKSEFSGNTKIYGVEFIDEVIDDNRGKTYGKLRLDGPGLIRAYEEILVSGPKLRNG	196	AVM87459.1	Wenling scaldfish reovirus	0.6122	3e-68	3000
43	PP590726	MRL_L	Muraenolepis reovirus	Moray cods nei reovirus 2	Muraenolepis spp.	Reovirales	Sedoreoviridae	dsRNA	LINS	VP1	TRINITY_DN117911_c0_g1_i4_len1021	CATACGACGGCATACGAGATCGGCCTCGTTGTCTCGTGGGCTCGGAGATGTGTATAAGAGACAGTTTAAAATCAGAGTTCAGTGGAAATACAAAGATATATGGTGTTGAATTTATTGATGAAGTAATTGATGATAACAGAGGTAAAACATATGGTAAATTACGATTGGATGGTCCAGGATTGATACGTGCATATGAAGAAATTCTAGTATCAGGACCTAAACTAAGAAATGGACAAATGAGGAATGCAATGACATGGTATGTAAAACAGTGGGCAATAATGGTTCAACGTGTATATGTATTAACATACAGTAAGAGCAGAGTATTAGATAGAGGCGCTGAAAATGCGATGAAATATGGAGAATGCAAATTAGTGGAAAATAAAAATGCAATGATGAAAG…	1021	YDGIRDRPRCLVGSEMCIRDSLKSEFSGNTKIYGVEFIDEVIDDNRGKTYGKLRLDGPGLIRAYEEILVSGPKLRNGQMRNAMTWYVKQWAIMVQRVYVLTYSKSRVLDRGAENAMKYGECKLVENKNAMMKGAEERVREIETTLTEIREAAKTPVFEMLAKMCMWLDFDPRIKDHVGMLTVLLSVPALGGYGRAMKRVSAPESVKLDIDYTHHQQMFTRNMMRFFHESKDLGYVNVAPKDWRRGFLSLLKSTSSGEARKVEVRDPTTGTPVVIRLTTKGTVGLMLGEKAIERQPDNGVPERFLRTGSRDVPVKASTVSYTHLTLPTNPGMCRSRWSPY	339	AVM87459.1	Wenling scaldfish reovirus	0.5666	8e-105	3000
44	PP590727	PIM_L	Spot-less plunderfish reovirus	Pogonophryne reovirus	Pogonophryne immaculata	Reovirales	Spinareoviridae	dsRNA	LINS	VP2	TRINITY_DN51560_c0_g1_i2_len1291	TGGGTCATTGCCACACTTGCGCCTAAAAACCGAAATATCGCTGGAATCCATGGCGTGCGAGCTGGGAGAGATGATCTGCCGTCTGTCTTGAGAGCCTGATGGGGGTCGACGTGTATCCTTAAGAGATGATCGAAATCGAGTAACATCCATTTTCCTGGAACATGTAATCCGACAATCCTACCTATTTGAACCAGGCGAGCATTAGCGATTTGAACTCGAGCTGTGACTTCTGAGGCTTCTGAATCGGATAAACCGGCCATGTTGAGAACTGCTGAGATCGCTGCGGGTGGGGCACCTAGCACGCGTAATCGTAATAAACTTGCATCAAGTTTTTCAACGTCCATTCCGGTGACAACTTTGCCGACGAATAGTGCTGTATTGAAATAGTGCTTGACCGAA…	1291	DAAESWPGMIDVILGMYDNGLQDAYEWRPWLRFVWALLCFCSRGSIKNGDDSAIIVQYPVWTFACLGVPPPAAFGSEPFVFSPYLPTGDLGVYALVTLRKDWLRDTCYEKGWVVKISSPEWGNADVNRLLLHLGVFAGYYAAQHRRNPERSRANVDPTEQASFISALGRYLYQDKALKRRVELGKIRWEKHGQSPRGRYLAHAPSLDSVPMKWFQNARDADNATPGDFIRLARSLQRTISHPAPVFSKLLIGFLRVEWFQTEVVPFAIDPQVPVVGGIDVQNDELYFKLTTVGPMMSSVKHYFNTALFVGKVVTGMDVEKLDASLLRLRVLGAPPAAISAVLNMAGLSDSEASEVTARVQIANARLVQIGRIVGLHVPGKWMLLDFDHLLRIHVDPHQA…	429	AND67142.1	Grass carp reovirus	0.5688	9e-165	3000
45	PP590728	TRD_L	Slender scalyhead reovirus	Trematomus reovirus	Trematomus lepidorhinus	Reovirales	Spinareoviridae	dsRNA	LINS	RdRp (VP2?)	TRINITY_DN239144_c0_g1_i1_len252	TCCTGTGCTGCCCAAGCCAACAGTAGAGCAAGAAGAGGTCTTGTAACATCCATCTTAACCTGACGAGCTTGAGATGAAGCGCATTTATAAAATGTTGACGCCATTCGATCATTGGCAAGACCATTTTCTGCTCCGTTTTGAATTTGAGTGTGTAATATGCCATATTCAGGTAGTGAAAACATAGGCATAAGTAAGGGAGAAATGTCCGCATTAGGAACGAAAACATCTTCGTCGTCGGTGATTGTTTGTCTA	252	RQTITDDEDVFVPNADISPLLMPMFSLPEYGILHTQIQNGAENGLANDRMASTFYKCASSQARQVKMDVTRPLLALLLAWAAQ	83	AMR58956.1	Grass carp reovirus	0.6867	1e-30	3000
46	PP590729	MRL_H	Muraenolepis astrovirus	Moray cods nei astrovirus 1	Muraenolepis spp.	Stellavirales	Astroviridae	(-)ssRNA	LINS	ORF1ab (b)	TRINITY_DN24755_c0_g1_i2_len1504	CTGCAAATTGGAGAAGAAGCCAGACAACCCTTTAAACTGTTAAGGCAATATAGGTGTTGCGCCGACCTATGTTGCCCGTTTGAAGGAACTGTGTATGTTGAGAAGATACAACACAGGAAAGAGGTCCATGGATGCAAATACATAGGAACGCTATGTAATGGACAACAGGCGAGAAAGGCTGAGAAACATAAAAGAGGCCTAGAACAATCTCTCTGCCTGAGATTAGAAACCCAATTTGAGCCAGCATATTGGGATGAAAGCAACTATGAAAGCGCACTGGCAAAACACTCCTATGCAAAAGGACGGCCTCTAAGCCCTGAGGACCGCAGGAGTGCCATATTCTCATTAGTGAAAGAATATGATTACATGGTGGGTTCCAAACCAATTGGGATCCACCAG…	1273	MQIGEEARQPFKLLRQYRCCADLCCPFEGTVYVEKIQHRKEVHGCKYIGTLCNGQQARKAEKHKRGLEQSLCLRLETQFEPAYWDESNYESALAKHSYAKGRPLSPEDRRSAIFSLVKEYDYMVGSKPIGIHQTLKEAKSHPGLPARFLYKTEDEMVENEGLAMYYHTEDVMSRENPLDYLWYGFLKSELVKKAKNENHDSRMINCPPALINRMGCRFETDQNSRMKAVTQTRQAQVGWSPVKGGLDLALARFSNCAKFLEADWTRYDGTLSNEMMELVSLYRASTLSLTTKERTCYTNYRKSLLSRNTVIPTGDVINIPKGNPSGQYSTSADNCMVQTMLVHLETKHWLAKQGALLSDEEVTETFINISYGDDRITGYPFGPHEHLLPPTPEWLSSYY…	424	AVM87498.1	Wenling snipefish astrovirus	0.574	4e-148	1500
47	PP590730	MRL_L	Muraenolepis astrovirus	Moray cods nei astrovirus 2	Muraenolepis spp.	Stellavirales	Astroviridae	(-)ssRNA	LINS	ORF1ab (b)	TRINITY_DN14947_c0_g1_i3_len1987	CTGCAAATTGGAGAAGAAGCCAGAGAACCCTTTAAACTGTTAAGGCAATATAGGTGTTGCGCCGACCTATGTTGCCCGTTTGAAGGAACTGTGTATGTTGAGAAGATACAACACAGGAAAGAGGTCCATGGATGCAAATACATAGGAACGCTATGTAATGGACAACAGGCGAGAAAGGCTGAGAAACATAAAAGAGGCCTAGAACAATCTCTCTGCCTGAGATTAGAAACCCAATTTGAGCCAGCATATTGGGATGAAAGCAACTATGAAAGCGCACTGGCAAAACACTCCTATGCAAAAGGACGGCCTCTAAGCCCAGAGGACCGCAGGAGTGCCATATTCTCATTAGTGAAAGAATATGATTATATGGTGGGTTCCAAACCAATTGGGATCCACCAG…	1387	MQIGEEAREPFKLLRQYRCCADLCCPFEGTVYVEKIQHRKEVHGCKYIGTLCNGQQARKAEKHKRGLEQSLCLRLETQFEPAYWDESNYESALAKHSYAKGRPLSPEDRRSAIFSLVKEYDYMVGSKPIGIHQTLKEAKSHPGLPARFLYKTEDEMVENEGMAMYYHTEEVMSREKPLDYLWYGFLKSELVKKAKNENHDSRMINCPPALINRMGCRFESQQNSRMKALTETRQAQVGWSPVKGGLDMALARFKNCAKFLEGDWTRYDGTLPNEMMELVSLYRASTLSLTTKERACYTNYRKSLLSRNTVIPTGDVINIPKGNPSGQYSTSADNCMVQTMLVHLETKHWLASQGVLLDDEEVTETFINISYGDDRITGYPFGPHEHLLPPTPEWLSSYY…	462	AVM87498.1	Wenling snipefish astrovirus	0.5766	2e-178	1500
48	PP590731	PIM_H	Spot-less plunderfish astrovirus	Pogonophryne astrovirus	Pogonophryne immaculata	Stellavirales	Astroviridae	(-)ssRNA	LINS	ORF1b	TRINITY_DN187123_c0_g1_i1_len246	GTATAAGAGACAGTGCCCGGGGTCTGTGCACATTATCATCCGAATATCATTGTCCTCAATCTTTCGAATTTTGAGGATTTCAGTCTTGGGAAAGCTCCACCATAAGGGCTCGAGCTTGTATCCACTTGCAATGACTTCGTCAATTTGTTGTAGGTATTCTTCAATTCCCACATCATCCAAGTAAGCAGCTTCTGTCTTATAAAACTTCTTCTTGGGGTATCCAGGTGTTGAGTCTTGTTTTTTCCA	246	WKKQDSTPGYPKKKFYKTEAAYLDDVGIEEYLQQIDEVIASGYKLEPLWWSFPKTEILKIRKIEDNDIRMIMCTDPGHCLLY	82	WLJ60740.1	Retropinna astrovirus 1	0.6447	4e-22	1500

## Sheet: Virus_non_polymerase
Seq#	GenBank	Library	Virus common name	Virus Name	Host	Order	Family	Genome.type	Segment	Contig	Nucleotide	Nt len	Amino acid	AA len	BLAST accession	Name	Percentage identitiy	e-value
49	PP590732	ANT_H	Blue antimora letovirus	Antimora letovirus	Antimora rostrata	Nidovirales	Coronaviridae	(+)ssRNA	orf1ab (helicase)	TRINITY_DN97907_c0_g1_i1_len493	TTATAAATGCTTTGCCTCGTTCTCATACAAATATTCTTGTTGTTGACGAAATATCTATGTGTACTGATACTGAACTTTCTGCTTGTAATAGCAAAATTACTAGCGATCGTTGTATATACATTGGTGATCCTCAACAATTATCTGCGCCTCGCACTCTTTGTAATGGTCAACTTCCCATTTCTCTTTTCAATTCAGTTGTTCGTCTTATGGTATCTAAGGGTCCTGATATTTTCTTGCCCACTTGCTATCGTTGTCCTGCACAAATTGTTCAATCTGTAAGTGCCTGGTGTTATGAAGGTAAATTATTACCTTACAAACCTGATGGTGAATGCTATTATGCTTATGTTGATGGCACACGTATTTCTGGTGGAGATGATCGTTCTATTACTAATTCTCGTC…	493	INALPRSHTNILVVDEISMCTDTELSACNSKITSDRCIYIGDPQQLSAPRTLCNGQLPISLFNSVVRLMVSKGPDIFLPTCYRCPAQIVQSVSAWCYEGKLLPYKPDGECYYAYVDGTRISGGDDRSITNSRQLDFIECFLKKYKNFSNATFISPYHGQNQLA	163	ADM33557.1	Bat coronavirus HKU9-5-1	0.5152	5e-41
50	PP590733	ANT_L	Blue antimora orthomyxovirus	Antimora orthymoxovirus	Antimora rostrata	Articulavirales	Orthymoxoviridae	(-)ssRNA	PB2	TRINITY_DN222561_c0_g1_i1_len397	TGGTGGATTTCCCCATCACTTTCTTTATCTCAATCCCTCTGAAGTAGAAAGATGCTCCCATGGGTAAGCCCAACGCCGCCTTACATGCTGAAACAGCTGCTTCTCCAACATCAGAAGCTTTGAGCGCTGACGCCATTGTCTCGCCTTCAATTGACGCATCATCCAAGAACTGTATCAGCTTGTTCCTAGGTTCCAGCTGTAACATTGCCTTCCTGACTAGTGTCCTACAGACTGATATCACAGATTGATCTTTCTCCCTCATCTTTCCTTTTGAGGGGACATTGGCTGCTTGTGTGAACAGTGAAGAGCTCAGACAGTGAGCCATTTGCATCACCTCAGCTGCTCCCGAACCAGTCACTGGCATCATCCTCCTCTTCGGAGTGAACTCATTTTCCAA	387	MENEFTPKRRMMPVTGSGAAEVMQMAHCLSSSLFTQAANVPSKGKMREKDQSVISVCRTLVRKAMLQLEPRNKLIQFLDDASIEGETMASALKASDVGEAAVSACKAALGLPMGASFYFRGIEIKKVMGKST	132	ARH15991.1	Influenza B	0.3282	3e-14
51	PP590734	ANT_L	Blue antimora orthomyxovirus	Antimora orthymoxovirus	Antimora rostrata	Articulavirales	Orthymoxoviridae	(-)ssRNA	PA	TRINITY_DN116600_c0_g1_i1_len585	TGCTACATCTCATACACTTCCAAGAAAACCTACATGACACACAACAACAGCCAAAGAGACTATTGTTACATCCTGTTCAAGGTTGATGCAATGACAAAGATAAAAATGAAATGGATGGCTGATGCAAGGAAGGGATTGATCCCCTCCATGTCTATCATCGAAGGCATGGTCATGACTCAGAGCTGTCAGGCAGGAGTTGACGTCACCAGGAGAGTCCTTGAATCACTTGATGCTTTCACATGTGAGAGCAACGAAGAAGGGGAAGTAAAGAAAGGATCCGCATCCCGAGCGATGAGAATTCAGTTCGCAAAGCAGCTCTTTGACTGCTTGCACAATGACTCACAGAATGAGGCATTCTCCGCAGAGGTGAGGAAACTGCTGATGTGGGTGCAAGCATCC…	585	CYISYTSKKTYMTHNNSQRDYCYILFKVDAMTKIKMKWMADARKGLIPSMSIIEGMVMTQSCQAGVDVTRRVLESLDAFTCESNEEGEVKKGSASRAMRIQFAKQLFDCLHNDSQNEAFSAEVRKLLMWVQASIDKRFPCVFNLEGYYKKLEAPLINNPWTLLQKVMINEMVRSTQISGSSNILKPDPEVDRLLS	195	QOE76827.1	Chum salmon influenza-like virus	0.3935	8e-23
52	PP590735	BVK_H	Stubbeard plunderfish hantavirus	Pogonophryne hantavirus	Pogonophryne barsukovi	Bunyavirales	Hantaviridae	(-)ssRNA	M protein (glycoprotein)	TRINITY_DN71203_c0_g1_i11_len3512	ATGGAAAAATACAAAATCCTCATCTTATTTGCTTTAGGTCTCGGGGTGGCTGGAGACCCATCTGACACGAGCCATGTGTGTGAGACAGGCATAGATGGACGCAGCCCAAACCTCCTGACAGTTAGTTTCTCCTTCAAGGATGTCTGTAAAGAGGACCTAGGCTTGCTAAGGTTCACACCAGCGATGAAGAGCGCCGGGACCGGTGGTAGGATGAGAATACGCGGTTTCGGCCCTGGGTGTGACGTGGTAGCACAGTGGTGTACATACGCAGTGAGCGAATACCAGGGCACTGGTATGCTTGGTGAGATGAGAGATCGCTTTGGAACCTACTGTCTTGTGCTTTCGCGGCAAGGTGAAGAAGATGTGGTTACAGTGTGGATGTTCATGAGCGCGAAGCAA…	3375	MEKYKILILFALGLGVAGDPSDTSHVCETGIDGRSPNLLTVSFSFKDVCKEDLGLLRFTPAMKSAGTGGRMRIRGFGPGCDVVAQWCTYAVSEYQGTGMLGEMRDRFGTYCLVLSRQGEEDVVTVWMFMSAKQCDSNSRATVAYKGVRRTVFLEKGACGIGVESGGRCFTPEDGSDIKPLLGVYIKRRVFGWWLAGPAATCVSQANATAPTCNSDMKYCFAVQGHRLVGFGPAINGGGYRSVLESKGLTNCTVLGGREGGAAEVFTYAIVHQHMPGSGIDNPRGLYNTYDCVGNRHLDRNITIIKPDLCPDQGFHADQRGSMEMVCEMGVSERVNILCDSECGVVEGSIECVFSSSGRTSVKSASCGVMHSPNGNAAVSCPLGSEHTVICNGKVHGVDG…	1125	UVF58774.1	Luposicya lupus actinovirus	0.3113	2e-172
53	PP590736	BVK_H	Stubbeard plunderfish hantavirus	Pogonophryne hantavirus	Pogonophryne barsukovi	Bunyavirales	Hantaviridae	(-)ssRNA	S protein (nucleoprotein)	TRINITY_DN37542_c0_g1_i3_len1833	CTGATAATGTCTACCCTCCCCCAAGGCACTGAGGTGAACCTGTCAGATGATGGAATCGACGATGTGGGTAGTGGGGTGAACTGGCTCCCGATACTGGCGAACCTTCACCCCCTGATTGGTGCAAACGGAACTGTTTCGCAGGGTTCTGAGGCTGATCGGTATAAACTAATCTGGCGGATGACCAAGAGGCTGGGGATGAACGGGAAAGAGGAGAAGAAGGCCCATGGAGGAACCCGGACCCCATATCGGGTCGGGACTGAGACCATGACCATCAGCTACCCGACTGAGAACTACAATGTGGCACCACATGAGTTAACACCTGGCAGGTTCCTAGCCGCTGGAAGCCACTCGGTTGTAAACGAATGGGTCAAGAGAGGGGCTCCGGGGGCGATCGCAGCA…	1050	MIMSTLPQGTEVNLSDDGIDDVGSGVNWLPILANLHPLIGANGTVSQGSEADRYKLIWRMTKRLGMNGKEEKKAHGGTRTPYRVGTETMTISYPTENYNVAPHELTPGRFLAAGSHSVVNEWVKRGAPGAIAASAGMGYLWEGENSAKLSGDIVRWVQGEGNAHMVAMQANARADYEINPDLNEGLLAVAGAGTPGNWLLGVDQGAVTMRGHGIMGGDDGMKMALGVCAASAGTPPVGIGHYVGALEIGLIQALMSDAKTRKMGSIKGGTEDEKNKARTTFTKSYLKKTSAGKHMIGWTLIMFMLSRVGGHILAAAGGGGEIPAGVVAQMNGILKEALAGQDPSNMLLF*	350	AVM87661.1	Wenling yellow goosefish hantavirus	0.3733	9e-51
54	PP590737	BVK_H	Stubbeard plunderfish totivirus	Pogonophryne totivirus 1	Pogonophryne barsukovi	Ghabrivirales	Totiviridae	dsRNA	Capsid	TRINITY_DN18607_c0_g3_i1_len322	TCAGGAACATCCATTGGTAGCTGCAGTGCAGATGGCAATGATGAATCCAGACTTTCCATCGCAGGTAGCAATGCAGCTGCAGAGATTGGAGCAGCAGATGGTCACTGCATCCGACAGATCATCATCAATGAGACTAGTTGCAGATGTGAACTTAAGATTTGGACTACCAAAGATATATGTGAGAACACTGCCAGGGCAAAATGATGATTTGGGTGGATATGCAGCTGCATTTGATCCAGATCATACTGGACTACCGGTGATGTACAGGTTACAAGCACCAATTGAGTTTGTGAGGACATTGAGATACACAGTAACTACAGCA	322	QEHPLVAAVQMAMMNPDFPSQVAMQLQRLEQQMVTASDRSSSMRLVADVNLRFGLPKIYVRTLPGQNDDLGGYAAAFDPDHTGLPVMYRLQAPIEFVRTLRYTVTTA	107	QXJ19456.1	Bluegill toti-like virus 1	0.5701	5e-31
55	PP590738	MRL_H	Muraenolepis arenavirus	Moray cods nei arenavirus	Muraenolepis spp.	Bunyavirales	Arenaviridae	(-)ssRNA	Nucleoprotein	TRINITY_DN698_c0_g1_i3_len1781	TTTAATGATACGGCGACCACCGAGATCTACACTCCAATTCTATCGTCGGCAGCGTCAGATGTGTATAAGAGACAGTGGATAATCAAGAGCAAGCAAGGAAGAGGCGACAGAGACACCAACAAAGCCAAGGGCTCAAAGGACAACTGGACAAAGAGCTGTGAGGAGGCTCTGATTGAGCTAAAGAACCATGGATTCACCTCAACCGAAGGGAAGGACCCGGTGTCCCTCGCCAACTACTGTCGCGAGCATGGAAGGACCGCGGACCTGGAAACCTACCTTGAGGACTCTGAGATGCTGAGTGACGAACAGAAAACCCTTTTTGTCGCTTCAGAGAGGTTGAACACCACCAGCACTGCGGCTAATGCCTTCCAGGTGGACCCCATTCTCATTCTGGCTCTC…	1589	LIELKNHGFTSTEGKDPVSLANYCREHGRTADLETYLEDSEMLSDEQKTLFVASERLNTTSTAANAFQVDPILILALFIHNHKLDLKETIENMEKVCAILRTRPLTATLLLALSKSKVGAFLKGVEGDDEKFSLFTSPFRMNRSRMTYCLSVMHGIPSRLAISSSRGTTALIKDLLDMKRGLGFSISDSQGTTSPYEHALHRALTTPQCESVWQNRTGARKNGFDTVKFTIPLDVMKSMAFGALRMQGAPRPTSAVEAVPLSFDANEVEVIEVKPGHIFPHKFLVMDIEGTPSKPVEICILEYNSDSGEVINTYFTHVPTNMDNGKTFCHGLAVGAKGFKGYANWKEFLQKVWRENELAVYCFGAADIREFLLLADCSGQIHDLMKLAPTWKERNLLPG…	473	YP_009551604.1	Wenling frogfish arenavirus 2	0.3623	1e-78
56	PP590739	MRL_H	Muraenolepis arenavirus	Moray cods nei arenavirus	Muraenolepis spp.	Bunyavirales	Arenaviridae	(-)ssRNA	Glycoprotein	TRINITY_DN32628_c0_g6_i1_len2246	TTGTGTTTGGGTTTTCAGAACATCATGTTCGAAACTTTCCTTGATCCAATCCTCTCCTGGGTGATCCAGCTCCTCCAGGGATTCTGTGCCCTCGGAGTCCTGGGACTCATGCTGCTCTTAATGTTCAAGTTCAGGCTCTACCCTTTCTTGTTCATGATCGGACTCAGAGGATGTTCAGCTTACAAATTTCCATGGCAGTACCAGACGAGCGTCCACGTGGTGATTGACGCACACGCAACCAGCATCCAGGCAGTTGAAGGGAATTGGATGTGTGGGAATGTCTCAGGTGTTGTGACTGAGGATGGGATACATCTGCAAGTTGACGACTTTGGCATTCTGGCTAGTCACCTACTTGCAAACTGCACCTTGGAGAAGAAGGGTAGATATGAAGACAAAACA…	2121	MCLGFQNIMFETFLDPILSWVIQLLQGFCALGVLGLMLLLMFKFRLYPFLFMIGLRGCSAYKFPWQYQTSVHVVIDAHATSIQAVEGNWMCGNVSGVVTEDGIHLQVDDFGILASHLLANCTLEKKGRYEDKTAVIGAHCKEEPAMLKGVTGGMYLVNGWIDHVGNRYCTACAGCQYRAAFRDVCGNVITPTEELSMNQKTELCKFPVVGWIDRDGAHGTVSLPKTPSKSSGSPTGVDRCTGFKVEERESSYGGPYELIRATGVCLRDIWLARPRTGQRTRGVEPTPSVDQVLISPDSYSVATLLWMRDHVPGFSSAETHNGEVFTLTRGQQSFVDGMQKKNMSCPRIGRARTGDLGIHITCSVARKGCMSSCWEHSTVLTPPEENVGVTHSPRSNWKA…	707	WLN26267.1	Neolamprologus walteri arenavirus	0.3598	3e-35
57	PP590740	MRL_H	Muraenolepis astrovirus	Moray cods nei astrovirus 1	Muraenolepis spp.	Stellavirales	Astroviridae	(-)ssRNA	Capsid	TRINITY_DN11975_c0_g1_i8_len2198	ATGGCTTCTCAGGTAAACAAGGGGAAACTCCCCAAAGGTTCGTTCAAAAATACGAAGCCTAAGCCTGCCCCTAGGAAACAGCCAAGACCCAAAGCCCCACGCCCACAACGCCCAAAAGCCCCAAGACCAGCCTCTTCCAGAGAGGGTGTTTACCACACCGGTGAATCCTACATAGGAGTCGTCAACGGACAAGTCAATTCATGGAACCTAGGAATGGTCCAGGAGTTGAATCCGTTGGCCGTCAGCAGTCATGCTGATGATGGAGTGCTCAAGAATGAGCTGAAGAAGTGGACAATGTATTCCGTGAAGAAAATGGCAGTCAAGATGCTAGCAGTCACGGGAAACAACGCAGCCACGGGCAGTACCGCAAAAGTGGGGTACTGGGCTGACTTTGATACA…	1762	MASQVNKGKLPKGSFKNTKPKPAPRKQPRPKAPRPQRPKAPRPASSREGVYHTGESYIGVVNGQVNSWNLGMVQELNPLAVSSHADDGVLKNELKKWTMYSVKKMAVKMLAVTGNNAATGSTAKVGYWADFDTPGGPNNISSVLKTPGEQLAIGASRTIKMRVPEISKLIDTTADTTVQWACGSVIVAIIGPTQGVVNTNVDKSWTGPLWQVYLQYTYHLTGPTDASLRGELLKELIPDTTIVKIVETVGEPVELELIPPSHMLRGSTEYTQAKKALSLLGGPVIRTGRMGGLFSTVANVLAGLAKELPPPLNQILGGGIGLVRKVVGVRNGQRVDSTKFEIYQDMSAVSKDQPVIGTKTRVTSVPIVNGSFSQITDPQVPQSINITRSAELPKLIFGG…	587	AVM87177.1	Wenling plagiopsetta astrovirus	0.5169	1e-115
58	PP590741	MRL_H	Muraenolepis astrovirus	Moray cods nei astrovirus 1	Muraenolepis spp.	Stellavirales	Astroviridae	(-)ssRNA	ORF1a	TRINITY_DN124780_c0_g1_i2_len1142	TAGAACATCCTCGATTGGATTGTCTTTCTCTACGCCAATGGACTGATCACGGTCGCGATCTTCTTTTTCATCGTCTTATCTAAGACTTTGGGATTCAGCGGAACGGAATGGTTTGACATCATCGTGATGGCACCGGCTGCATTGTTCGCCAGAAATGGTGGGCTAGTGTGCGCTGCGTTGCCTTGGATTGGGATGGACGATAAGCTCACGCTTGTCGTGTCATCCGTGATCCTCACCTTCAACCCAGAAGGAATAATCACAGTCATAATCATCGCAGCCGTGTGCTCAACATGCCACGTCTGCTTCCGCCTCTTCCAGCCAAAAACATATCAGGATAATGACCTTAACGTTCAGGAAGGACCAATGGACATGATGACAGGAAAGTTGAGAGACTTTGTT…	1142	LITVAIFFFIVLSKTLGFSGTEWFDIIVMAPAALFARNGGLVCAALPWIGMDDKLTLVVSSVILTFNPEGIITVIIIAAVCSTCHVCFRLFQPKTYQDNDLNVQEGPMDMMTGKLRDFVVVSGVSLVVALSASSLILGSIVMLIAAAVTLLVIPPPPAEQVVFVKDPIGKRHRVVVYPKRRQRFGPVYAAQARGAAQKITPGMMQNCYRVKSGDMQSTGFLAGGKLWVISHAVEPSVRPQVYIVNNGVGEWQIIESGKIPDRQVTLDPHQNLIGYPWAPQKQRSAQMAKGAIESGWLTVMSVDDNLATVGQVFYGVVHDGEVTGAYENKAGMSGSPVYNQTGALVGTVSYTHLTLPTIELECRSRW	366	AVM87186.1	Yancheng grey stingfish astrovirus	0.386	1.1e-46
59	-	MRL_H	Muraenolepis astrovirus	Moray cods nei astrovirus 1	Muraenolepis spp.	Stellavirales	Astroviridae	(-)ssRNA	ORF1b	TRINITY_DN24755_c0_g1_i2_len1504	CTGCAAATTGGAGAAGAAGCCAGACAACCCTTTAAACTGTTAAGGCAATATAGGTGTTGCGCCGACCTATGTTGCCCGTTTGAAGGAACTGTGTATGTTGAGAAGATACAACACAGGAAAGAGGTCCATGGATGCAAATACATAGGAACGCTATGTAATGGACAACAGGCGAGAAAGGCTGAGAAACATAAAAGAGGCCTAGAACAATCTCTCTGCCTGAGATTAGAAACCCAATTTGAGCCAGCATATTGGGATGAAAGCAACTATGAAAGCGCACTGGCAAAACACTCCTATGCAAAAGGACGGCCTCTAAGCCCTGAGGACCGCAGGAGTGCCATATTCTCATTAGTGAAAGAATATGATTACATGGTGGGTTCCAAACCAATTGGGATCCACCAG…	1273	LQIGEEARQPFKLLRQYRCCADLCCPFEGTVYVEKIQHRKEVHGCKYIGTLCNGQQARKAEKHKRGLEQSLCLRLETQFEPAYWDESNYESALAKHSYAKGRPLSPEDRRSAIFSLVKEYDYMVGSKPIGIHQTLKEAKSHPGLPARFLYKTEDEMVENEGLAMYYHTEDVMSRENPLDYLWYGFLKSELVKKAKNENHDSRMINCPPALINRMGCRFETDQNSRMKAVTQTRQAQVGWSPVKGGLDLALARFSNCAKFLEADWTRYDGTLSNEMMELVSLYRASTLSLTTKERTCYTNYRKSLLSRNTVIPTGDVINIPKGNPSGQYSTSADNCMVQTMLVHLETKHWLAKQGALLSDEEVTETFINISYGDDRITGYPFGPHEHLLPPTPEWLSSYY…	424	AVM87498.1	Wenling snipefish astrovirus	0.574	3.5e-122	Sam e as Seq46
60	PP590742	MRL_H	Muraenolepis astrovirus	Moray cods nei astrovirus 1	Muraenolepis spp.	Stellavirales	Astroviridae	(-)ssRNA	ORF1b	TRINITY_DN11975_c0_g1_i8_len2198	TGCACCTTCTACCACCTACACCAGAGTGGTTAAGCTCATACTACAAGGATCACCACGGGATGTGGATGAAACCTGAGAATGTGATATTCTCACACACTCTCGAAGGATTAACCTTCTGTGGTATTCAAATAAAGAAGCAGTACGGGGTATACGTACCAGCATACAAACCAGAGAAACTGTATGCTGCGCTGTCGGATCCAGCAAACCCGTCTGATGATTATGAGATCCTAGGGGAAAAGCTGAACAACATTTCAGCCCTAGTAACGCTTGGGAATGGTAAATATGTGGATGCCATCCAAGCAGCAAAACGCACAATGATGGCCATCAACCCGGGCTATGAGCCCATAACTAAAGATGAAGAGTTAATATTGATGGGAGGACCAAAATATATTGCGCGAA…	452	HLLPPTPEWLSSYYKDHHGMWMKPENVIFSHTLEGLTFCGIQIKKQYGVYVPAYKPEKLYAALSDPANPSDDYEILGEKLNNISALVTLGNGKYVDAIQAAKRTMMAINPGYEPITKDEELILMGGPKYIARRNLQESKTKPTVKWLLR*	150	AVM87177.1	Wenling plagiopsetta astrovirus	0.546	1.8e-95
61	PP590743	MRL_L	Muraenolepis astrovirus	Moray cods nei astrovirus 2	Muraenolepis spp.	Stellavirales	Astroviridae	(-)ssRNA	Capsid	TRINITY_DN25510_c0_g1_i26_len2408	ATGGCTTCTCAGGTAAAGGGAAAAACCCCTAAAGGGGCGTTCAGAAATAATGCAACGAAACCCAAACCTGCCCCTAGGAAACAGCCAAGACCAAAAACCCCACGCCCACAACGCCCAAAAGCCCCAAGACCAGCCTCTACAAGAGAGGGTGTTTACCACACCGGTGAAACCTATTTAGGTGTCGTCAGCGGACAAGTCAACGCCTGGAACCTAGGAATGGTCCAGGAGTTGAATCCGTTGGCCGTCAGCAGTCATGCTGATGATGGAGTGCTCAAGAATGAGCTGAATAAGTGGACAATGTATTCCGTGAAGAAAATGGCAGTCAAGATGCTAGCAGTCACGGGAAACAACGCAGCCACGGGCAGTACCGCAAAAGTGGGGTACTGGGCCGACTTTGAT…	2091	MASQVKGKTPKGAFRNNATKPKPAPRKQPRPKTPRPQRPKAPRPASTREGVYHTGETYLGVVSGQVNAWNLGMVQELNPLAVSSHADDGVLKNELNKWTMYSVKKMAVKMLAVTGNNAATGSTAKVGYWADFDTPGGPNNISSVLKTPGEQLAIGSNRTIYMKIPEISKLIDTTADTTVQWACGSVIVAVVGATQGVVNTNSDNSWTGPLFQVYLQYTYHLTGPTDASLRGELLREVIPDSTIVKITETVGEPVELELTPPSHMLRGSTEFTQAKAALHRLGGPIIRTGRMGGLFSTVANVLAGLAKELPPPLNQILGGGIGLVRKVVGVRNGQRVDSTKFEIYQDMSAVSKDQPVIGTKTRVTSVPIVNGSFSQITDPQVPQSINITRSAELPKIIFG…	697	AVM87177.1	Wenling plagiopsetta astrovirus	0.516	3e-111
62	PP590744	MRL_L	Muraenolepis astrovirus	Moray cods nei astrovirus 2	Muraenolepis spp.	Stellavirales	Astroviridae	(-)ssRNA	ORF1ab	TRINITY_DN14947_c0_g2_i4_len3265;TRINITY_DN14947_c0_g1_i3_len1987	ATGTCTAAGTCAAAGAGCAAATCACCACACGGTAGCCCAAAACTCACCCTTCAGGATTGTGCGGATAGCACGATTTCTGAGCTCACTGCGAAGTGGAGACATATCGAGAGGTTAGGAAAGTCACAGAGATCTATTTCTACACAGACCGATTTGAGAGTGAGGAGTGTTCGGACACAAACCGAGCACTTACACAAGGACGCAATGACGCAGACAAACAAAGACACAGCGTCAGCCGGCACCCAAACAAAAGTGTCGGTTGCAAAAGAGACAGAGCAGCCAAGAGAGGTTAGGTGGATCGGAATGATCGTACGCCTGATCGCAGTCTTGGTTGCCACAGTTATATACTTCCAAATCCAGAGGTGTATATCAGCGGACGCTGTCCTCATGCGAGGAAACTGT…	3378	MSKSKSKSPHGSPKLTLQDCADSTISELTAKWRHIERLGKSQRSISTQTDLRVRSVRTQTEHLHKDAMTQTNKDTASAGTQTKVSVAKETEQPREVRWIGMIVRLIAVLVATVIYFQIQRCISADAVLMRGNCGALNVTDSKKDRACTLVLCHQINCTVDCPPWQDLNNTDLESMTTDEVAEQELKHNKKCLWKWRARHQMDEAWGCYGSEARQNKEMSYATRRQWGLIVEGLGGLHQCSEGAHNTNYTIDAEEASEEEKAVSQGSETPNFGQTGSQTFWQWLTSKLPAIPSIPTTDWQNYIAGYMDGDVIKQAFNGKGKNILDWIVFLYANGLITVAIFFFIVLSKTLGFSGTEWFDIIVMAPAALFARNGGLVCAALPWIGMDDKLTLVVSSVILTF…	1126	AVM87186.1	Yancheng grey stingfish astrovirus	0.3244	1e-100
63	PP590745	MRL_L	Muraenolepis picornavirus 2	Moray cods nei picornavirus 2	Muraenolepis spp.	Picornavirales	Picornaviridae	(+)ssRNA	Polyprotein	TRINITY_DN135518_c0_g1_i1_len648	CAAAGACATTGAAGGAAGAAAGAGACATACCATGATCAGATGTAATGGGGTGGACGGCGGAGGAGAACATCTTGTGTAAATTATAAGAAGAGGAGGCAGGGGCCATTTTACGAGGAAGGGTCCTACGGTGGGGGATACCAGAGTAGGGGGCGTGGACGATGGGGGTGTTGCCGACTTTGGGTGTGATGAGCATATACGCTGCTCGAGCAAACCCAACGAAGGCAACAGCCACACCGAGGAAGGTGAGAAGAGCTTTCCAATGATTCTTCACGAATACCAGTGGTTTCTGGTACCAGTGAGTGGTCTTGAAAATTACTTCAGGGATGGGAACAATGTAGGACTCGTGGTTGTAGTTGATGGCGGAGAGAGGGATAGACATAGTGTTGACATGACAGAGAC…	686	DSIILKTVEAHASVGAQVNDLVYHGDDDLDGDCGVPTSPVVNGNTLFPPSVYVSSPTSNCNCFNPACTDTECFSCLDCHSNPCLCHVNTMSIPLSAINYNHESYIVPIPEVIFKTTHWYQKPLVFVKNHWKALLTFLGVAVAFVGFARAAYMLITPKVGNTPIVHAPYSGIPHRRTLPRKMAPASSSYNLHKMFSSAVHPITSDHGMSLSSFNVF	215	YP_010796394.1	Wenling triplecross lizardfish picornavirus	0.2811	1e-10
64	PP590746	MRL_L	Muraenolepis poxvirus	Moray cods nei poxvirus	Muraenolepis spp.	Chitovirales	Poxviridae	dsDNA	hypothetical protein AL387_gp060	TRINITY_DN59280_c0_g1_i3_len949	TTGTTACGCTGGGGACCTAATGCACATAACACTCATGCTTTATTGGAGCATTGTGGTAGTTATGAACAACTACATTATCTACAACGTTTTCTTTTGACCAATGACCCAGCTCTATTTCATCCATTATTCAACAAAGGCGGATACACTAAATGTTTTAATATATGCCCTTGGAGATTATTATGTTTTGATTGTTTACAGGGATTGTGTGTGACTAATAATTATAAAATTTACTTAGATACTCCTCAATCTTTCGTACATAGATTAAACAAAATCAAATCTGCGGCGGAACGTATTGAATTGACTTCTGCGCAGCGAGCAATAAAGGAGTTCTTACAGAACAAAGAACAAGACAAGAGGTTAGCAGTATGTGGAACATGTATGCGATATTTATACTGGGAG…	648	MLRWGPNAHNTHALLEHCGSYEQLHYLQRFLLTNDPALFHPLFNKGGYTKCFNICPWRLLCFDCLQGLCVTNNYKIYLDTPQSFVHRLNKIKSAAERIELTSAQRAIKEFLQNKEQDKRLAVCGTCMRYLYWETSCKNLLCPGCATWICSICWKRTYGEQDEAHTDVCKIESRWYNFIMNMPIRLDDPLAQPRLGSRLLDKDPLSGKTIFYETRE*	216	WMX26465.1	Salmon gill poxvirus	0.4223	2e-49
65	PP590747	MRL_L	Muraenolepis poxvirus	Moray cods nei poxvirus	Muraenolepis spp.	Chitovirales	Poxviridae	dsDNA	poly(A) polymerase small subunit PAPS	TRINITY_DN75293_c0_g1_i1_len591	AGCAGAAGCCGGCAAACGCGATCGGCCTCGTTGTCTCGTGGGCTCGGAGATGTGTATAAGAGACAGTGATGAAATCCCCGAGTTTACTGAGGAGAATGTAAACAAATTCGTTGTCGTGTATATAGGCTCGTCTCCGGGCGAACATATACCAACACTAGTATCCATGTATCCTGGATTATATTGGGAATTGATAGACCCTAGATTGGCCTGTCAAGACCTTCTTGTATTAGCCTCGGATAAGATTACTATTCATAAAGGATGGGCTGATAAAAAATGGTTAGAAAAAATAAAACTAAAGCATAGATCTAAAAATATTTTACTGATATCTGACATTAGAACAATTGATAAACAACATAAAGAACACTGTCTCTTATACACATCTGACGCTGCCGACGAATC…	412	AEAGKRDRPRCLVGSEMCIRDSDEIPEFTEENVNKFVVVYIGSSPGEHIPTLVSMYPGLYWELIDPRLACQDLLVLASDKITIHKGWADKKWLEKIKLKHRSKNILLISDIRTIDKQHKEHCLLYTSDAADESRYV*	137	YP_009162434.1	Salmon gill poxvirus	0.4316	9e-16
66	PP590748	MRL_L	Muraenolepis poxvirus	Moray cods nei poxvirus	Muraenolepis spp.	Chitovirales	Poxviridae	dsDNA	DNA-binding virion core protein I1L	TRINITY_DN74983_c0_g1_i4_len1411	AGACGGCATACGAGATCGGCCTCGTTGTCTCGTGGGCTCGGAGATGTGTATAAGAGACAGTACTAAACCTAAGCTTCTTAAAGACGCCATGGCGCTTGCAAGCACCATGACTCTTGATAATTCAGATGTTGATTTGAGTGAGAGTGAGGTTAGTGAGGGCGACGATAGTGATGTGGAAGGAGGACTCCCACCTATCGTTAGTGCTCCGGTTACTGTGAAGACTAAGACTGGAAAGGCAACTAAGAAATCAGTTGCTGGTACATCTGCCCCTATCCTTGAGACGAAACTTGGTGCAACCGATCGTAAGGCTATCCAGGTTGCTATGCGCACTGCTCTCGCCGAGTTCTCTTCAGGATACGACGGTCTTATGTCTACATTGAAGGCCAAGTCTGATGACAT…	1240	DGIRDRPRCLVGSEMCIRDSTKPKLLKDAMALASTMTLDNSDVDLSESEVSEGDDSDVEGGLPPIVSAPVTVKTKTGKATKKSVAGTSAPILETKLGATDRKAIQVAMRTALAEFSSGYDGLMSTLKAKSDDIITTVGKATVEKRPVKKPVVKMTPINLSTVYKVYKTSFLPHVQKKTITQKELLGALYTNAFQDNYLIRSSDNYAALNLTRVEATIIARRPSDIDPLNITKADAKILQAKLVTVPTTFEYMDHVYDVTNDDLWSEMKKNDCFLRNVGDGTLDNLIPTDLNEILRVTFGKKATTNSKKINYTQFTEYIASVTRRSTNLFYQVSHDRVDLLDTFNVPYAILEETHLYTKQALLKAAFLEQLNAETKTFSGVYAESFKSNFPDLPVDKIKV…	413	WLJ60779.1	Retropinna poxvirus	0.3182	4e-40
67	PP590749	MRL_L	Muraenolepis poxvirus	Moray cods nei poxvirus	Muraenolepis spp.	Chitovirales	Poxviridae	dsDNA	RNA polymerase subunit RPO19	TRINITY_DN109350_c0_g1_i1_len866	TGGATGACTATAGTGCTAAAGAATTATTTTCAGAAGGAGATTCGTTATCAGATATTTCCGGAGGAGAGTCTGATGAACATTTGGGTGAGTCCGAAGAGGATCCTGAAGAGCACGAATTAGAATATAACAATATTTCTGTGATTGAAGATATATCTCAAGAATCTACATCAGGTACTACCCCTGCACAGAGTGTGATATATAAAGTAGAATCGGCTAGGAAAGCATATGTAACGGATAGACTGGGTTTGTATGCCATAACAGGAATATTGGCACAGCGAATTAATCAACTTGAAAAAGGATCTACTCCATTGGGATACACCGAAGATGATTATTTCAATACACGTAATGTCTATACAGCTACATTGGATGAAATTGCAAATAATATCTTGCCTATAGTAA…	539	DDYSAKELFSEGDSLSDISGGESDEHLGESEEDPEEHELEYNNISVIEDISQESTSGTTPAQSVIYKVESARKAYVTDRLGLYAITGILAQRINQLEKGSTPLGYTEDDYFNTRNVYTATLDEIANNILPIVISKGTFFMKLSDFPKEVVLNRIHEIVGLWKVQKKIPEDYEFKFIDE*	179	BCT22648.1	Carp edema virus	0.4496	1e-27
68	PP590750	MRL_L	Muraenolepis poxvirus	Moray cods nei poxvirus	Muraenolepis spp.	Chitovirales	Poxviridae	dsDNA	DNA-directed RNA polymerase subunit alpha	TRINITY_DN107549_c0_g1_i1_len341	CAAGCAGAAGACGGCATACGAGATCGGCCTCGTTGTCTCGTGGGCTCGGAGATGTGTATAAGAGACAGTTGCGAGACATCTCGTACAGGAAGTCTCGCTAGAAAGATAGTAAAGAAATTAGAAGACGTTATAGTTAACGAACATGGTGCAATCGTTTATCGAAAAAATTTGATTAAATATGCATGCAATGATCTTAAAATGAGCAAACAAGACATGACAAAGATTAATTTGATTCTTCCAAACCCGAAACAAATTTGGTTCATTGAAATTAAAATGCTTTGGGATAGTATTGCGGAAGGGTTTTTGGTAGAATCCAGAAGTCGTAATTTAGTAACGACGAG	341	QAEDGIRDRPRCLVGSEMCIRDSCETSRTGSLARKIVKKLEDVIVNEHGAIVYRKNLIKYACNDLKMSKQDMTKINLILPNPKQIWFIEIKMLWDSIAEGFLVESRSRNLVTT	113	QBX90038.1	Salmon gill poxvirus	0.5843	1e-25
69	PP590751	MRL_L	Muraenolepis poxvirus	Moray cods nei poxvirus	Muraenolepis spp.	Chitovirales	Poxviridae	dsDNA	mRNA capping enzyme large subunit	TRINITY_DN231622_c0_g1_i1_len430	TGTCCTCAAGATGTGATCCGATATGTATGAAGTCGTTATTAGTTTTTATGATGTCATCAAAATTACTATAATCTATTAAGATGAACCCGTAATCCAGGAACTGTTTCACCAATGAAGACGGATCGATAATATATTCTATCATGATATCATCGGTAGTTAATGGAGTATTGACCGAAAAAGTTTCTGGACTCGTTTTAGTTATGGTCATTAGTCCATTTGCTTCAACGGGGTGTATGCGATATGTTACAGAATTTTCCGGACCCAAACTTTTTATTATTGACGTACCGTTTAATGTTGTTATGATAACACGTCCTCCTGGACGTGTTATCTTCAGTAAATTATGCATTATAGTCGGTATATGCTTCGGATGCCAACTAAAGTGGCAGGCAAATTGCCAAT…	430	LTGQLAFDIIDWQFACHFSWHPKHIPTIMHNLLKITRPGGRVIITTLNGTSIIKSLGPENSVTYRIHPVEANGLMTITKTSPETFSVNTPLTTDDIMIEYIIDPSSLVKQFLDYGFILIDYSNFDDIIKTNNDFIHIGSHLED	143	WLJ60780.1	Retropinna poxvirus	0.5429	7e-47
70	PP590752	MRL_L	Muraenolepis poxvirus	Moray cods nei poxvirus	Muraenolepis spp.	Chitovirales	Poxviridae	dsDNA	major capsid protein	TRINITY_DN171248_c0_g1_i1_len352	ACACCGAGTCCTGATACACCTTGACGAGTTCAGCCTTCTTAGAGATATTATTGAACTCAGTAATATCTTCTCCCACAAACAAGCACTCCGTAACAAGTTTATTCACATACGTATCGACCCAATTCTTTTCAGATTGATCGTATCCTGCCCAACACATGAACCGCATACCTGATAGATCATTGCCGATAGCAAAGTTGACGTGTGTCATGTTATCTATCTCATGAATGACATGTTCGCTATCAGAAAAATCTCCATGAGACTCCCTACAATTAATATTGTAATATGTATCAACGCCCTGTGATGTACTGTCTCTTATACACATCTCCGAGCCCACGAGACAACGAGGCCGATC	352	DRPRCLVGSEMCIRDSTSQGVDTYYNINCRESHGDFSDSEHVIHEIDNMTHVNFAIGNDLSGMRFMCWAGYDQSEKNWVDTYVNKLVTECLFVGEDITEFNNISKKAELVKVYQDSV	117	QJU69459.1	Salmon gill poxvirus	0.51	9e-21
71	PP590753	MRL_L	Muraenolepis poxvirus	Moray cods nei poxvirus	Muraenolepis spp.	Chitovirales	Poxviridae	dsDNA	poly(A) polymerase catalytic subunit	TRINITY_DN112116_c0_g1_i1_len528	TGTCTCGTGGGCTCGGAGATGTGTATAAGAGACAGTGGTAGAATGACCGGAAGGCTTTGCCTGTAGAGTTAATACCCCAATACATACCAGCGCTGGGCTTCTTCTCTCTCGTCTTTATGAACGGGGCCGCTACCTTCGCCGGTGCCGGGAGTTGGGCCAACAACATTGCAAATTTGAAAATGTTGTTGGCCATTATGGTCCTACCATGAAGATGACTGTACAGACACAAGTTCCATAAGAAGGTGTGCAGGGAAGCGGTCGTGGTGAGATCATGTTGATCAACGATCCTTTCTGTTGTTGAGGCCGTCATGAAGATCATGATCTTTCCCTTTGCATCAATCTCTTCGTAGCAAAGCTCATCAAAGATGCTACCAAACGAGGTAGAGCACTGTCCTGTCG…	528	IRSVNPDEVVFDIHPFSQKYSTFTVMLETKQKALSRLWLRKAATGQCSTSFGSIFDELCYEEIDAKGKIMIFMTASTTERIVDQHDLTTTASLHTFLWNLCLYSHLHGRTIMANNIFKFAMLLAQLPAPAKVAAPFIKTREKKPSAGMYWGINSTGKAFRSFYHCLLYTSPSPRD	175	YP_009162442.1	Salmon gill poxvirus	0.3013	7e-07
72	PP590754	MRL_L	Muraenolepis poxvirus	Moray cods nei poxvirus	Muraenolepis spp.	Chitovirales	Poxviridae	dsDNA	D5-like helicase-primase	TRINITY_DN87718_c0_g1_i1_len601	TAAGACTGTTTACACTAAATCAACTAATCCGGATAAACTATCGTTTCATATCGTACATACTAATTTTCTTGTCCAACCAACAGATCTTCTTCTTTTAAAAAAAGGAGTCGAACAAGAAGTTCTTGAAATTATTAGTACATACAAGGACTTGTCAACAGGGACACTAATTTTCTTAAAAGCAATTGATGTAGCAGTTTGGCGATCTCAGCCTACCCTTCGCTGTCCATACTCTGTAAAAACGGATGAGGATCAAAGTATACATGAAATCGTGACAGGTAATTTTTCTGATATGTTGTTTACGTACATCACCGATGAACAATCGACTGATTATTTTTGTATCATCGATAAGAATATTGTTGTGTCAAGTAACACCATTCTCGACGAACCAGATAAATTATT…	601	KTVYTKSTNPDKLSFHIVHTNFLVQPTDLLLLKKGVEQEVLEIISTYKDLSTGTLIFLKAIDVAVWRSQPTLRCPYSVKTDEDQSIHEIVTGNFSDMLFTYITDEQSTDYFCIIDKNIVVSSNTILDEPDKLLLEERVSTIHVDEINYKLLDTFGDQLTTPPFDVILDHVYYDIEIDYALSCPLCQKESHKNLHKLVKRG	200	WLJ60781.1	Retropinna poxvirus	0.3938	9e-30
73	PP590755	MRL_L	Muraenolepis poxvirus	Moray cods nei poxvirus	Muraenolepis spp.	Chitovirales	Poxviridae	dsDNA	DNA topoisomerase II	TRINITY_DN119415_c0_g1_i1_len484	TGCAACTTCTTGGAAATCAATCGGCGGAATGCTATCTTTTTTTGTTTTTGGTGTACTAGAAGTTTTTTTTGTTTTTAGTAACTCCACACTTCCAATGAATCCCCTGACGTAAGGTTGTGGCACTGGAGAACAATTTCCCTGTAATTTATTATAATACCATGCAAATACATGTTCTATTCTATGTGGTGGGATGTATGTGTTAAACCCCGTGCCAATGCCTTCTGATCCATTAATCAACAGAACGGGGAGTATCGGTAATAACATCGGCGGTTCAACATTTTGATTTTCGTCGACTCCTGGAGGTATTACCTGAAAGTCTATTTTTTTATACATGTGCATAGCCAACTTGTTTGGTTTAAATCTAACATACCTAGATTGTGGAATATCTTTCCCCAATTT…	484	SAAKLGSNWSCGINVPFIDIIGSSGSRSKLGKDIPQSRYVRFKPNKLAMHMYKKIDFQVIPPGVDENQNVEPPMLLPILPVLLINGSEGIGTGFNTYIPPHRIEHVFAWYYNKLQGNCSPVPQPYVRGFIGSVELLKTKKTSSTPKTKKDSIPPIDFQEVA	161	YP_009162467.1	Salmon gill poxvirus	0.7226	8e-51
74	PP590756	PIM_H	Spot-less plunderfish totivirus	Pogonophryne totivirus 2	Pogonophryne immaculata	Ghabrivirales	Totiviridae	dsRNA	Capsid	TRINITY_DN123022_c0_g1_i1_len273	AGAGTGTCACTACTTGGACTTGACAGGTACTTTGGTGGAATGGTGCCACCAACACCAGTTATTAACCTGAGTGCACTATCCTCATTCAGCCCACCACAGTACCAACAAATGAGAGTGACACTCGGAGCACAACAGAGAGAAAGATACATGAACAACTTCTCAGTGCATCCATCACAAACAGCATTGCAGGATGAAATGGCAAAGTTGTCACTATCTGCAGTGCCAGATACGAGGCACTTGAACCCAGCAATCTTGCACGCTGATTGGCCAACA	273	RVSLLGLDRYFGGMVPPTPVINLSALSSFSPPQYQQMRVTLGAQQRERYMNNFSVHPSQTALQDEMAKLSLSAVPDTRHLNPAILHADWPT	91	QXJ19456.1	Bluegill toti-like virus 1	0.4889	2e-18
75	PP590757	PIM_L	Spot-less plunderfish iridovirus	Pogonophryne iridovirus	Pogonophryne immaculata	Pimascovirales	Iridoviridae	dsDNA	DdRp	TRINITY_DN50749_c0_g1_i7_len3175	CACAACAACATGTTCACAACAACAAAACTCTAATTATACAATTAATTTCAAGCAAGTTTTGCAGTTTTTGATTCTTGTTACAGTAAACTATATAAACATAACCATGGACTTGATTAGGGAATATATATCTAAAACAAATTTATTGTCTCATCAGATTGATACTTGTAATGATTTTTACATGAATCGAGTGAAGGCTATTGTTGTTGGTAGTGAAATTATCACAAAAACACAAACTTATAAAATTTTAGATGCTCGCTGGCGGAAACCAACGTTACAACCATATTCATTTAGAGAAAGTAATTTAACATATTCTGCTACATTAGATATTGATGTAGAAAATTGTGGATCCATCACAACAGTTCCGTTATGTGAAGTTCCTGTTATGATTGGATCTACTCT…	3175	TTTCSQQQNSNYTINFKQVLQFLILVTVNYINITMDLIREYISKTNLLSHQIDTCNDFYMNRVKAIVVGSEIITKTQTYKILDARWRKPTLQPYSFRESNLTYSATLDIDVENCGSITTVPLCEVPVMIGSTLCISDGTRECEYDHGGYFIIRGKERVLISYMRSIHNKIYVSVDSKNSFNYQAEIRTHTNSNSSLLIQAKCTKDTILFSIPYIKTFIPGGFLFKALGIELNNVPFLKKSAFEDSIKNQYNAMTKEEVIQYISNSTDSTEEYIINILNQKQDCKFNTTLWYTVYQLSAIIRKLDMCLSGRFGVDDKNDLINKRIDSPGVLMAYVFFGLYRILLKTLSTSSTSTNTDLLQLVKTNQIISHELLSCFLTGNWVVKKKFGSSYVRTGISQVL…	1058	QXT57843.1	Rhinella marina erythrocytic-like virus	0.5507	0
76	PP590758	PIM_L	Spot-less plunderfish iridovirus	Pogonophryne iridovirus	Pogonophryne immaculata	Pimascovirales	Iridoviridae	dsDNA	capsid	TRINITY_DN19278_c0_g1_i3_len1484	TTGTCTGAATATCAGTATTCTATCACTAATTCTTATACATATTTTGTCAGAGAAATACGTAAATGTACACCATTTACACAGGTTCCGGTTGTTCTTAGTAATAGTCACGGACAGCCTGGTTTTGGTAATGAATGGGGTCTTAGTATTTCAAGACAGGGCGATTATCTTCTGCATTCATGGTTGAGGGTAACGTTTCCTGAAGTTGTGTTGCTTGATACCAACCCGCATGGTGAGCATGGTCGTATTAGATGGACTAGAAATCTAATGCATAATCTAATTAAAGATGTTACAATTTCTTTCAGTGAGATACAAACTCAGCGTCTAAATAATTATTATCTTGATTTTTGGGCTGCCTTTACCTGTGCTGCAGGTAAAAGGGCTGGATATGATTCAATGATT…	1326	MSEYQYSITNSYTYFVREIRKCTPFTQVPVVLSNSHGQPGFGNEWGLSISRQGDYLLHSWLRVTFPEVVLLDTNPHGEHGRIRWTRNLMHNLIKDVTISFSEIQTQRLNNYYLDFWAAFTCAAGKRAGYDSMIGNVDDLIAPHPPGEPLKEKTLNLPLPFFFTRDTGLALPTAALPYNDIKYYFTFRNWQELLILETNDPIPNARNGGTPQVGASISIAPVLTNVNAWCNYAIISAPERIHMGSCARDILIEQGQLNPPQTYEPVNNPNKCYDLRFSHGIKAIFFGIRNSTYNNVWSNYTSASPVINDRQIMFEPAGAADPISAVDLRYDSAMRFSNLGSDYFSHINPWYHAPSIPEPIGYHMYSYALDLMSVDPMGSTNFGRLNNVGFVPHASDAARV…	442	QXT57809.1	Rhinella marina erythrocytic-like virus	0.6355	0
77	PP590759	PIM_L	Spot-less plunderfish reovirus	Pogonophryne reovirus	Pogonophryne immaculata	Reovirales	Spinareoviridae	dsRNA	VP1	TRINITY_DN208093_c0_g1_i2_len1168	CTACACTGTTCGCATTTCGTCGGCAGCGTCAGATGTGTATAAGAGACAGTAACGGTTCTGCCTGGCGTTAATGGTACATGAACTCGCGAGCGAAAATAGCGATCTGGATCCGTTCTGTCGAGTTGGCAAGGCGAATTGGAGCATAACCAAATCTGGTCGTACAGGTAATATACTAGTCCGGTGTCTAGGCCTGAGGTCATTAGGTCTCCAATAATGTTGGCTGTCTGTGAATTGGTGGGGAAAGGATCGACCCGCTGTTCAAGCTGGAATCCATTAGTTGCGTGCGCACATAACCGACGTAGTCTTCCACTGATGGAATGATCATTTGCGTTCAACCGGCCGCTCACAACGTTAAGTGCTTCATCCAAACGTGCTACAGCGCGTTCACTTGTAACGGTA…	1168	DQRQRLVGSEMCIRDSLRNTRTQPHIRIVYDPNKGDHGIVRLGSPLQGWTPSDIILSGFTRLDSFIKWLRERLLAFSDVLLRTYPLHEHGRDSVNMLVLSDALGSFLNGHSTLPAMLLIFIEDINSPFSALLGVTRSWSVTLWSDKDTITTFAGLKYVMIPHNDARNYAPDAPCTFGKHVPRYAISVYYFSSWARLTAIRRAIATHSVLEHYDAPTHHPHLIISGYSSVVDASGFGLTAPEWILYESALDCLRQNATVTSERAVARLDEALNVVSGRLNANDHSISGRLRRLCAHATNGFQLEQRVDPFPTNSQTANIIGDLMTSGLDTGLVYYLYDQIWLCSNSPCQLDRTDPDRYFRSRVHVPLTPGRTVTVSYTHLTLPTKCEQC	388	AHD25635.1	Grass carp reovirus	0.3611	6e-49
78	PP590760	PIM_L	Spot-less plunderfish reovirus	Pogonophryne reovirus	Pogonophryne immaculata	Reovirales	Spinareoviridae	dsRNA	VP4	TRINITY_DN98920_c0_g1_i1_len896	CACTGTTCGCATTTCGTCGGCAGCGTCAGATGTGTATAAGAGACAGTCCCTGTCCCAGATGCGGCTCCTGCAATTATTCCACGTGAATTGGATATCGCTCCATCTGTAATCGCATGTACATCATCCACTCTACCACCACTCTTTAATGCTGGGTACAACGCCAATGCTATTGTGTACGCGGCGTCAGGAAATTGCTGACATATGTTTGTTAATGGAATCACTTCCTTCCAATAGCTGACCAACGCTTTCCAGTCAACGTCTATTGTGCCGTGCGGGGAGTCGGATGGTACTGTACTCATCACTGTCTGAATGTCTTTCGCCCAACTTTTGACCAACAATCCACGCGTGTTGAGTAGTCCAAACAGAAATTTGCACCTCTCCTTTGTCATGAATAACGCG…	896	PPFSSRRRHTRSTSASRGLGDVYKRQSHGQTNMGNVSTSANYYSILGDGNTFKADSAITSTATPDITFAPGKINPGGILFERHGSPDVENQLYVIVRDENGDPFSYVTAEAISSLSKTTGYLNLFVPLFTATFHQCPVILWEDYAVRKTGWAGMTATDAALNPVTDALFMTKERCKFLFGLLNTRGLLVKSWAKDIQTVMSTVPSDSPHGTIDVDWKALVSYWKEVIPLTNICQQFPDAAYTIALALYPALKSGGRVDDVHAITDGAISNSRGIIAGAASGTGTVSYTHLTLPTKCEQ	298	AJQ21752.1	Grass carp reovirus	0.3421	1e-51
79	PP590761	PIM_L	Spot-less plunderfish reovirus	Pogonophryne reovirus	Pogonophryne immaculata	Reovirales	Spinareoviridae	dsRNA	Lambda 2	TRINITY_DN96557_c0_g1_i1_len1087	ATGATCGACATCCGCAAGTCATCAATACCTGCTCAAGTTTGGCGCGTTGCTACGAACTACATTCAGGACGATTTCCTCGATGCAGGACCTTGGTTACCACTAAGCGCCGACTACGTTACATGTATACTCGCCTTAGGAGCAGCAGCAGCTGGACGCTCAATGACGATGGCACAAGCATTAGCACGTCTTTTAGACAATGTTGGACCCGCCACCCCTAGCATGTTGGCCATACAGGTAAACACACTGACCTCCGCGAACGTGCCTGACCGACGATATCTGGAGATAGACGCGACACGTCACGAATATCGATTTCCAACACTTGGTCGTACCGAACCTTACGCGACCTGGGCTGATATTCACGCTACAGTACGCGCAGCCTTTCCTAATTCCGGAGTCGTC…	1005	MIDIRKSSIPAQVWRVATNYIQDDFLDAGPWLPLSADYVTCILALGAAAAGRSMTMAQALARLLDNVGPATPSMLAIQVNTLTSANVPDRRYLEIDATRHEYRFPTLGRTEPYATWADIHATVRAAFPNSGVVIERLATTLEWLKFCTQCGGRVDMANIPITLSISAAMPILIISATQSAVTTSVAPSVGAPVTVMIQVSLASSGVNMTRDHVIVAEAGSFSSSSYVGPLVSVFDAQTNAFTWTWTPSEDGLYTINEVVSRQQIPLQSLTVSPPLPAVQIAWPQHWNFGIDGNDIRIQYNHYYHLVVAYEENGTLTTVSYTHLTLPTKCEQCRSR	335	QGQ60146.1	Mammalian orthoreovirus	0.3121	1e-33
80	PP590762	PIM_L	Spot-less plunderfish reovirus	Pogonophryne reovirus	Pogonophryne immaculata	Reovirales	Spinareoviridae	dsRNA	VP5	TRINITY_DN199954_c0_g1_i5_len2237	TTGATGCTTCTAGTCTTTCCTGCACCATTGGCCGACGAGACTCCAGACTACGTCCTGACCTATTCAACAACGCTACACGAATACATAAAGAAGAACCCAACAATTCAAATACTATTATTCCCTTGGCTACGAAGACAAGTTGACACGGCACTAGCGTCACACGACGTCCTTACTATAGTTGAAGCTCTCAATTCGTGGGATCCTTTCTCTAGCGGGTTTTTCATACTCCTTCCACCATGGCGACGCCTCGCAGAAGAGCTACACAGCCGCAAGGGTTCAGGCGAATGGGATATACCACGGGAAACGATCACCAAGGTTATGAACGGGGAGAAGACAACGCTTCGGATGAGCGATTTCATTTCGGAAACAGCGCCGATCGTCAACAAAGAGACAGGACTT…	2175	MMLLVFPAPLADETPDYVLTYSTTLHEYIKKNPTIQILLFPWLRRQVDTALASHDVLTIVEALNSWDPFSSGFFILLPPWRRLAEELHSRKGSGEWDIPRETITKVMNGEKTTLRMSDFISETAPIVNKETGLHNMVKLVTSNKFVYTTTLDVMGGPIRRWGPERLYATFGTHVMRNVHKPTWEPQTIVRSGVYITPAPVTSVQNAVLLSSAHWPPSLQFGAIMDQIRTTYIMTGRVSTLSMLQMYLGMTKKSPILMEKSTEKARKMLRLPADKSTLTEEGGLLRRVHRSDLRVTLNSDPDASGKTRRQHISIYGALVNVLELHKVEMGTTYSIRLESGMLVEWFMLTLLLCLKLTGQNGRELKIDSAYGGPSPLTYAIITHMTPVRQVPYAPDQQARL…	725	AJQ21751.1	Grass carp reovirus	0.3343	2e-137
81	PP590763	PIM_L	Spot-less plunderfish reovirus	Pogonophryne reovirus	Pogonophryne immaculata	Reovirales	Spinareoviridae	dsRNA	VP6	TRINITY_DN20702_c0_g1_i4_len1251	TGGCTCGCACTTCATATAAAGTTCTGACATCCGGTTTCCATGGTGGACAAGAATTTCATTTTTCAGATCGTGACGTAGGAACAACAGCAGTCGGAGGACAATCTTTATGGACACAACTAGACACAAACTTTAACTCAATTGGATCATCCTTCGAAATACACGACCCACGCTACCCAGTCTTTTACTCGAGATTACAATTTATAAATACCATTGCGAGCGAATTTCTTTATCAGCCCTTAACGGTAGGTACGATCACAGCTGAACGGCGCGGTTACATTTGGGGTGATTCATTGCTACGTGATTTGAGACAAGCTTCAGTAACAGCAGTTCAAGGCGCAAACCCAAGACGGTACTACGTTTTAGATTTAGCTCAGTATCCATTATGGGGGGATTATGCTG…	1251	ARTSYKVLTSGFHGGQEFHFSDRDVGTTAVGGQSLWTQLDTNFNSIGSSFEIHDPRYPVFYSRLQFINTIASEFLYQPLTVGTITAERRGYIWGDSLLRDLRQASVTAVQGANPRRYYVLDLAQYPLWGDYAAVMWPMVVDMTWMTLTNMSLGGTMIYLESLHMAPSPGIRRTLMRLVGKPVTQIAMELYRACSLAQYNVDSETGEVLQTITLILVASLYGVLHVGKTYFGFYIQLKTYSRGSPIGYLALSMDAISTHPPTMQARRLAIWARDPSWQDSAHYHCLALLTTAWTSFNTLPEPVDARFLVQGLAPLPEFYSVVQPVVTLAMSLHDANLMRLRNWANAGIITRAKQAEESLKFIDDHNRLHVRMDGIQAQDDIYIASQDPQRRRRCKPYLPG…	416	AGD94624.1	Grass carp reovirus	0.2823	4e-43
82	PP590764	PIM_L	Spot-less plunderfish reovirus	Pogonophryne reovirus	Pogonophryne immaculata	Reovirales	Spinareoviridae	dsRNA	VP3	TRINITY_DN77374_c0_g1_i2_len2776	ATGGCAAACTTACAAGTCGCGGATCGCGGTGCCAAGAATGAACCAGATATACAGCCCACCAGTGCTGAAACGAATCAACAAGAGAGACGAGCTCCTTCGAAAGCGGTCGATCAAGACGGTGATAAAATGCGACCAGTGGATTCGGCTGACCAGGCACTCGTCAATACGCCACCAACGACTAAAAATGTCAGTGCTGGTATGCAACCCGATGCCGAAATTGCGCGCGTTACTGGTCCCACAGAGTACCGGTGCAAGGTGTGTTACACGATGTTTTCCACATTGGGCGAACTTCAACTGCATATGATCAAGAACCACGCGTTACTCGACTCACAAGCGTTAACCTCAGATGTCATTAACGGCGCGATCGGGAGTTTCGTCAAAGCGTGGGATGGTATCATT…	2566	MANLQVADRGAKNEPDIQPTSAETNQQERRAPSKAVDQDGDKMRPVDSADQALVNTPPTTKNVSAGMQPDAEIARVTGPTEYRCKVCYTMFSTLGELQLHMIKNHALLDSQALTSDVINGAIGSFVKAWDGIIVESNETTVAVREAFATSLKDRAPLLVVIDRGLSTSLQLVPMMAAHSAIKEISGFQWFDRSYELPMTLPTGSVNRIVVNTGWAEIVDVGRGNGLHMAPPTEYNVKVYKTVLQHASEADKVWNPNVMRSNTCLLLLEFTLANLCINGSTPYVSDVTGLTNGKLLRTFAEKPELQAIAYPTRTMRLNVSKNSEFLNAGLPDRVGRFDHAQQMQGAVSAWSDTFELADTLSTLVREIFLEMLCSMNMNAQEIALGITRCAKNYITMNCMA…	855	AJQ21749.1	Grass carp reovirus	0.451	0
83	PP590765	PIM_L	Spot-less plunderfish reovirus	Pogonophryne reovirus	Pogonophryne immaculata	Reovirales	Spinareoviridae	dsRNA	Non-structural protein	TRINITY_DN20014_c0_g3_i1_len2285	TGGGAAACACAACCGTCGAGCCCCACAACGAAACATCAGACCACAACTAAGAGTAAACCTACCACCATCTCGCCACCACTCCAGATACGACGAAACCGCAGATGCGCACCACCCATCATCAGTCGAACGTTCAGTGCAATCGCCTACCAATCGTCATTCTAACGACCCATCCAAACTCCATTCTCTTAACTATGGATGCCCACAACCAATATCAATGTCTGCTTTACAATCCTGTGAACAAGTTGTTCTATGTATTCACGGAGTAGAGTTTGTTGGAGCACTGCCCCCCAGGAACCAGAAATGGAATGATTACATGGGCCCAGTCAGTCTTCTCACACAACAGGCATTTCCAGACCCAAGCAATATGCCGGCTAATTTCGGAATGGCATTAACAATGGC…	2203	GKHNRRAPQRNIRPQLRVNLPPSRHHSRYDETADAHHPSSVERSVQSPTNRHSNDPSKLHSLNYGCPQPISMSALQSCEQVVLCIHGVEFVGALPPRNQKWNDYMGPVSLLTQQAFPDPSNMPANFGMALTMATSALMHHSLTWDSDPKVLSSLTDAPPPRSTLSEAYVRSDSHPLSESSLSSTPDSNLSGSPFSSLCSLTLTASPDLTAPVRSSPEHYNNHRWHMAMGNPWCDGDPEMVATYTNAFEHSQIMALDGEFVTVRRGRGVLLYCTGEEFNLLTCCLIGDSPASESEPGVLYILDPTPGKSDVDLCIASFELVNVQEGFAHAEDLSETLRLTDPYQIVNLTPSALAYLWERGVTDGLFHNQAKRIVLGIDPFLTAGDPATGQLAALLMDHRR…	734	AGR34047.1	Grass carp reovirus	0.2801	4e-31
84	PP590766	TLO_H	Scaly rockcod filovirus	Trematomus filovirus	Trematomus loennbergii	Mononegavirales	Filoviridae	(-)ssRNA	Hypothetical protein QKR09_gp6	TRINITY_DN205264_c0_g1_i1_len315	TGGGGTCTGTCTGGGGACCAAAACACTCATCATCCTCTAAAATGTGCAAGTTCTACAGAAGAGGGATGTGCAATAAGATGGGGGATTGTGCTTACTCTCACAACCCTCACAAGCTCAACGGTGCAGATCTAATAAAAGGTATTGCATGTGCTCTCCAGACACTTGATCTTGCTGGGTCGCCTGGTAGTGATGGTGATGATGCTGAACCTCCCACACCTCAAGAGAGGTTGGTGATGCTGACAGATTTGATGAGAGCATCAGCTTCAAACAGATATCTCCATCGAGATGACCTCGACAAAATGGCCATATTAGTCA	315	GSVWGPKHSSSSKMCKFYRRGMCNKMGDCAYSHNPHKLNGADLIKGIACALQTLDLAGSPGSDGDDAEPPTPQERLVMLTDLMRASASNRYLHRDDLDKMAILV	105	YP_010800192.1	Fiwi virus	0.4128	2e-19
85	PP590767	TLO_H	Scaly rockcod peribunyavirus	Trematomus peribunyavirus	Trematomus loennbergii	Bunyavirales	Peribunyaviridae	(-)ssRNA	Glycoprotein	TRINITY_DN92646_c0_g1_i1_len355	TGTTTGTTGGCCAGATTAATCCCAAGGGAGTGTACAGCGAGGCGTGCGGAATGGTCCAGATTGCAGAAGGTAAGAGAGGAGGAATTCACGATCCGAAATGGACATATAAGTGCTACCATAATACTGACAAGGATATCATTTACAGACAGTGCCTAAGAAACAACTGGCATTACTGCCAGAATCTTGATCCATTGAGTAGCAGGTATGGAATGAAGAGAATCGGAAGAACCATGACATTGACAGATGAAACATTCAAGATAGGAACAGTGACACTCAAGATGAAGATCCCTTCTTCCAACATACAGAGGGTCAGGAATGATGCTGTTATAGTTGGTAAGATGGTTGAATGCAAAGG	355	FVGQINPKGVYSEACGMVQIAEGKRGGIHDPKWTYKCYHNTDKDIIYRQCLRNNWHYCQNLDPLSSRYGMKRIGRTMTLTDETFKIGTVTLKMKIPSSNIQRVRNDAVIVGKMVECK	117	YP_010840273.1	Largemouth bass bunyavirus	0.4052	2e-21
86	PP590768	TLO_L	Trematomus arenavirus	Trematomus arenavirus	Trematomus loennbergii	Bunyavirales	Arenaviridae	(-)ssRNA	Glycoprotein	TRINITY_DN699_c0_g1_i2_len2391	TTGCTGAAACTTCAGTTCTTGAGCATTTACCTCTCTGCCGACATGTTCGAATCGATCATTCACTCAGTGTGCCAATGGGCTCAAACCTGTATGCAGGCTGCCTGTTGTGCAATGATACTGTTCATGATCATCACTGTTTTCTTCAAAATGAGAAACCTGCCACTGATCTTCATGCTCTTCCCGTCCACTTGTCACGCCATGGTTGCTAACATCGAGGTCAATGCAGTGAAAGCTGAAATGACTTTCCTGGAGCTGGACTGGACCTGTGGGCACATCCTTGGAATAGCGACCGATGATGGACTCCTGCTTCAGATGTCAGGAATGGGAGGGCTCACAGACACACTCTTGAAAGGATGTGATGTGGAGCTGAGAGGACCAATGACCAAAGCTAACTGCTTT…	2016	MLKLQFLSIYLSADMFESIIHSVCQWAQTCMQAACCAMILFMIITVFFKMRNLPLIFMLFPSTCHAMVANIEVNAVKAEMTFLELDWTCGHILGIATDDGLLLQMSGMGGLTDTLLKGCDVELRGPMTKANCFMKPPVLMNPTEGLFLSCHWQCGKSRECNPRKGCQEVLEITDLCGRNISSNYNLTMTQKVSLCRQSTTGYRANGTVYGTLKPPTRTDDKLVRYHEIKRRSCLCDPKNLRMGPVEPPFEVFAPSGSCWREETLAHCGEAKPCCIPNYGAATNLLYFMFRALNYGHDITMVNHTGHYPYESYTMTPHYRDMYKKVAKKGLTCFGEKHLNKDVNGECFPKSATCEGGCFSKKNAINPPKKRVSREVSMNQYSVFLFDLWGMSSTDPFDDT…	627	YP_010839955.1	Salmon pescarenavirus 1	0.2616	7e-64
87	PP590769	TLO_L	Trematomus arenavirus	Trematomus arenavirus	Trematomus loennbergii	Bunyavirales	Arenaviridae	(-)ssRNA	Nucleoprotein	TRINITY_DN12368_c0_g2_i7_len2406	TCCTAAAATAAAATTTGAAGCAGAACAACTCTTCACCATCAGGTAGTTCACCAACGCCACCCCCCCCCCCCGGGGGGGGGGGGGGGGGGAGGGCGTCACTGCCCTCTCCCGTGGCCTTACGTTTCTAGCATTTTTGCAATCGCGTCTGGAACTCTGCCGAGAGCTATGCAGATGTAGAACAGACAGTCCGTCTCAGCACAATGAGGTCCCTCATTGGTTTTGTCGTTGCTATGGAGTTTCCCATGGATGCTTTTTCTGCTGCATCGCCTCCCTTTGCTGAGTGACAAGATCTTGAATCCTGCCATATCCTTTCTGTCCACCCATTTTGGAGCCAGTGGCATGATGTCACTCAGTCCTCCACTTAAAGAGTTCAGCTCTAGAAACTCTTTGATATCTTTG…	2406	??? X2		QEG08231.1	Salmon pescarenavirus 2	0.373	4.8e-57
88	PP590770	TRD_L	Slender scalyhead hepatitis B virus	Trematomus hepatitis B virus 1	Trematomus lepidorhinus	Blubervirales	Hepadnaviridae	dsDNA	Core protein	TRINITY_DN166038_c0_g1_i1_len869	TTGAGGACTTGGATAATGAGCGCCCCCGACCCATTTCTGGAATTTGGTCTGGACCAAAGGCTTATAAACCTTTTACCTCTGGATTACTTTCCGGCGTTGCTGTCGCTCGTGACTTTGCTCGAAGCTCTCCTAGGTGATCAAATTGATTCGGCCGTTCACCACTCACTGCACCATACTGCACTGAGGCAAATCCTAGGATGCTATTACAGTCATGTAAAATTTCAGACATGGCTTAATACCAATTTGAACCAAGAAGCACAGGCACTGGTCAGAGGAGAAATGCTTGGAGAAATTAATAGACTCCAACAATTACTCTGGTACCACTGGGCTTCTTTAACATTCGGAGATAATGCGGTAAAGGATTTTGTGATCTCTTTTGCAACATGGATTCAGACTCCA…	549	MRTWIMSAPDPFLEFGLDQRLINLLPLDYFPALLSLVTLLEALLGDQIDSAVHHSLHHTALRQILGCYYSHVKFQTWLNTNLNQEAQALVRGEMLGEINRLQQLLWYHWASLTFGDNAVKDFVISFATWIQTPAAYRPPNAPLLSRMSGGSHVPQTRRGRSPSPRRRSASPKHRSGSRGSNR*	183	YP_009259539.1	Bluegill hepatitis B virus	0.5864	2.3e-49
89	PP590771	TRD_L	Trematomus arenavirus	Trematomus arenavirus 1	Trematomus lepidorhinus	Bunyavirales	Arenaviridae	(-)ssRNA	Glycoprotein	TRINITY_DN13627_c0_g3_i1_len2338	TTGCTGAAACTTCAGTTCTTGAGCATTTACCTCTCTGCCGACATGTTCGAATCGATCATTCACTCAGTGTGCCAATGGGCTCAAACCTGTATGCAGGCCGCCTGTTGTGCAATGATACTGTTCATGATCATCACCGTTTTCTTCAAAATGAGAAACCTGCCACTGATCTTCATGCTCTTCCCGTCCACTTGTCACGCCATGGTTGCTAACATCGAGGTCAATGCAGTGAAAGCTGAAATGACTTTCCTGGAGCTTGACTGGACCTGTGGGCACATCCTTGGAATAGCGACCGATGATGGGCTCCTGCTTCAGATGTCAGGAATGGGAGGGCTCACAGACACACTCCTGAAAGGATGTGATGTGGAGCTGAGAGGGCCAATGACCAAAGCTAACTGCTTT…	2016	MLKLQFLSIYLSADMFESIIHSVCQWAQTCMQAACCAMILFMIITVFFKMRNLPLIFMLFPSTCHAMVANIEVNAVKAEMTFLELDWTCGHILGIATDDGLLLQMSGMGGLTDTLLKGCDVELRGPMTKANCFMKPPVLMNPTEGLFLSCHWQCGKSRECNPRKGCQEVLEITDLCGRNISSNYNLTMTQKVSLCRQSTTGYRANGTVYGTLKPPTGTDDKLVRYHEIKRRSCLCDPKNLRTGPVEPPFEVFAPSGSCWREETLAHCGGAKPCCIPNYGAATNLLYFMFRALNYGHDITMVNHTGHYPYESYTMTPHYRDMYKKVAKKGLTCFGEKHLNKDVNGECFPKSATCEGGCFSRKNAINPPKKRVSRGASMNQYSVFLFDLWGMSSTDPFDDT…	672	YP_010839955.1	Salmon pescarenavirus 1	0.2558	8e-64
90	PP590772	TRD_L	Trematomus arenavirus	Trematomus arenavirus 1	Trematomus lepidorhinus	Bunyavirales	Arenaviridae	(-)ssRNA	Nucleoprotein	TRINITY_DN5566_c0_g4_i3_len2312	TCAGGTGGTAACCCCTACAAGTACATTCTTGAGCCTAACCATTTGTCCGAACACTCGTGTTTGATCTACTCTGTAGAGCATACTATTGTTTCAGATCAAATCTATAAGTTGACGTAGAGCACTCCATCAAGCCAACCGCATCATGGATTCCGGGCAACTTTCATTCGATCAGCTTAAGAAGCTGTATGACAACAATTCCATCCAAGATCCTGGATTTCCTGATGAGGTCATCAGAGTCTTTGAAGGGCTTGATGACAACTTTGTTGATGAGATCCTTGACATAGATAAGAGGATCGACGATGATGAACTTGACACCTACCTTGACGACCTCAAGAGCATCAACGGCAGAGCGAGGAGACTTCACTCTGGCAAATATGTTGCCGCCGAGGATCAGCCGCC…	2312	??? X2		QEG08231.1	Salmon pescarenavirus 2	0.361	2.4e-53
91	PP590773	TRD_L	Slender scalyhead peribunyavirus	Trematomus peribunyavirus 1	Trematomus lepidorhinus	Blubervirales	Peribunyaviridae	(-)ssRNA	Glycoprotein	TRINITY_DN246649_c0_g1_i1_len414	TAGTGTTTCACAGTACGACTTCCCTCCAAGTTCAAAACAGAGAGTCATGCTTCTGCTGCTACTTCTCTTCTTGAATATCTCTCTGAGTGTGCTTCCATCAATTGTGTCTCGACAACATGTGCACAGATATCCACCTAGGTATATGAGACATCCTGAGCTTTCACAGCCCCAGCGATTACTGTTTGGTTCCATTGTGCACTGCATTCCCTCTCCACCATAGTTTTTCTTCTCGTCCTCGCATTGTCCAGTTCCTGTGCAGTGGTCGACTGACTTTGTTTTGATGTCAGCAGTTTTCCCGGTTGAGTACATTTTCCTGTATGTAGATGTTGTTTTAACACTTGGAATGTATATAGCGAAGTCCATAGTTTGGCCATTTGTCATTTTGATTGTGTGTCTTGA…	414	MGGMGSRHTIKMTNGQTMDFAIYIPSVKTTSTYRKMYSTGKTADIKTKSVDHCTGTGQCEDEKKNYGGEGMQCTMEPNSNRWGCESSGCLIYLGGYLCTCCRDTIDGSTLREIFKKRSSSRSMTLCFELGGKSYCETL	138	YP_010840273.1	Largemouth bass bunyavirus	0.4161	8e-28
92	PP590774	TRD_L	Slender scalyhead peribunyavirus	Trematomus peribunyavirus 1	Trematomus lepidorhinus	Blubervirales	Peribunyaviridae	(-)ssRNA	Nucleocapsid	TRINITY_DN244895_c0_g1_i1_len388	TCCACGGCCTGTCTCGTGGGCTCGGAGATATGTATAAGAGACAGTGGCTCCATGTCTCTGGCAATAGATCTTCACATTCCATTCTCCATCAGAACTCCATGCCTGTCTAATCACAGTCTCCATGCCATCTCCTTTGAGACCTAGTGCTTCCCCGTTCACTTGCTTGTAGATTCCCATGGCAATGACAACATCAGGAGCAGCAAATGCGAGGAAATCGCCTCCAGTTGTGTAAATCCTGTATGCTTGGCTATCAGCAGGAATCCCAGCACGATCAGCAAGGAAGTTGTTGACAGACAATGACTTCCTCTTCAGTCCTTGGCCGCTGACCATCATCATGACTCTCCTAGGTGTGTACTCACCAGCCTTCACATCTGATCCACTTCTGACA	388	VRSGSDVKAGEYTPRRVMMMVSGQGLKRKSLSVNNFLADRAGIPADSQAYRIYTTGGDFLAFAAPDVVIAMGIYKQVNGEALGLKGDGMETVIRQAWSSDGEWNVKIYCQRHGATVSYTYLRAHETGRG	129	YP_010840271.1	Largemouth bass bunyavirus	0.3362	1e-07
93	PP590775	WGR_H	Macrourus letovirus	Macrourus letovirus	Macrourus whitsoni	Nidovirales	Coronaviridae	(+)ssRNA	ORF1a; partial	TRINITY_DN208696_c0_g1_i1_len1135	TGTCTCGTGGGCTCGGAGATGTGTATAAGAGACAGTACACAATGTCCTCCCTATACCGTAGTGATGTACTCGGTGTATTTACAGTTCCTGTTTTAATTTCAAAATTAGCAGGTCAGGGTACTGGGTTTGTAACTCAACACTGCACAACCGACCAATGTAATTTCCACCGTGAACAAATTTACGGTAATTACATAACTTTTGCTTTCTCATCTATCCATGAAATCTTCTTTGCAGTAGATTCCCTGGTCATTATAATCGCCTTTATTGTAGCATTTATTTTCTGCAATAGATTAGGCGTTTATGCATTTGTAAACCTCTTTGGTTTTAAATTAGGTGTGTATGAAGTTTATGTAAATGAATCTCAACTCTTCTATATCAGTAGTCACAATATACCACTTC…	1123	MSRGLGDVYKRQYTMSSLYRSDVLGVFTVPVLISKLAGQGTGFVTQHCTTDQCNFHREQIYGNYITFAFSSIHEIFFAVDSLVIIIAFIVAFIFCNRLGVYAFVNLFGFKLGVYEVYVNESQLFYISSHNIPLPTGWLSKLRFEHIIAHLNDESPRLIPVTTLQSKYLNGGISAASIIVSSTGKINSNDEKELIECHNKFLLEPNFNNLVPILALSIKHDSSIIVEPLINKLIELIKKVDSDAQLDFLISCLSVPGIPEMCVKHMNGIALKKFKLKAKDYDFTKLQSAVLCRLEFASVSYPRKFFSKRASSILQSFDTDVSIGEAAISYECCKKRLEEAKADGADAATIKRLNRLTNSAANVLNHCQKLDAKIK	374	WLJ60763.1	Galaxias nidovirus	0.3324	6e-53
94	PP590776	WGR_H	Macrourus letovirus	Macrourus letovirus	Macrourus whitsoni	Nidovirales	Coronaviridae	(+)ssRNA	ORF1a; partial	TRINITY_DN200285_c0_g1_i1_len809	TGGCAGAGTCAAAATTGTCGGTTTAATAACAGAAGTTGTTGACGCTAGTGCTGCCTCAATTCGTGACCTCACTTCATGTGTCATGATGATGCCCACAGGCGTACAAGTAGACCCTAGCAAAGGTAAACGTTTATTCGTTGCTTTTGATGCTAATCCTCTCGAAAAAGCTTCCTGTCTGTTAACAGCCTTCAAAATGTCAAATTTACAAGCTGCTTATGGCGATCCTGCTATGCACAAGTTGTATCTATCTATGGTCTTTGAACAACAACCCGCAACGGTGTATTCTAACCAAGACTATGTACTACCTGTTAAGCGTTGTATTACTCCTAGTAATACTGTAGCAGAATCTGCTCTTATAGCCTCTGCTAAAGCAGCTGTAGGTTATCATTGTTACTCTGG…	733	GRVKIVGLITEVVDASAASIRDLTSCVMMMPTGVQVDPSKGKRLFVAFDANPLEKASCLLTAFKMSNLQAAYGDPAMHKLYLSMVFEQQPATVYSNQDYVLPVKRCITPSNTVAESALIASAKAAVGYHCYSGHSVCCSCFAQQPHDCPSDKFYLIPTSVVDPVLYVINNTICGYCSCWTDHAGPLKCNCTIQGPGIHTNSSTHTALQMPSGVTMQSAPRQQLNVSLAFREQVSANLSAQGNY*	244	YP_010799912.1	Pacific salmon nidovirus	0.4571	2e-31
95	PP590777	WGR_H	Macrourus letovirus	Macrourus letovirus	Macrourus whitsoni	Nidovirales	Coronaviridae	(+)ssRNA	Spike protein; partial	TRINITY_DN69364_c0_g1_i2_len788	ACCAGGCCATTAATCTTGTCGACTTCATTGGTAGTTGCTAAAACTTGGGCGTGTAGTTGGCTGACTTCTAAAGACAAAGTGTTAGTAGACTTGTCATATTCAGCAAACTTTTGGTTTAAAACGCCTGTAAGGGAATTAAAATTGCCTTGTAGATCATTAACGGCGGTTTGAGTGTCACGAAGACCTGAAATTATTTCGTTAGTTTTCTCAGCAGTTTTAATAATGTGGTTTGTTATTGAGTTAAGGCGTGCTTGATGTATGGCTGCATAACTAAAGAGATAATGCTCGTTAGGAAGTATAGCCCATCCGCCATTTGATATAACACCAGCTCCATAATTGACGTAACGTTTACGTCTAAATTTAGGTGTTTGACCTCTAGAATGGCTAATACGAGTGATT…	788	SPVHNSAHRIVCTINSGIASTIQLKAPKPVKYAYTKPIRASYECNVTGCYSPTQERYLVSEWALRLAVIPYYSSMAIPSISNLPSCADFACNGTCSGPLLGTCDGDDELREALRQAQLSVVHAFTHYHSIITRISHSRGQTPKFRRKRYVNYGAGVISNGGWAILPNEHYLFSYAAIHQARLNSITNHIIKTAEKTNEIISGLRDTQTAVNDLQGNFNSLTGVLNQKFAEYDKSTNTLSLEVSQLHAQVLATTNEVDKINGL	262
96	PP590778	WGR_H	Macrourus letovirus	Macrourus letovirus	Macrourus whitsoni	Nidovirales	Coronaviridae	(+)ssRNA	Spike protein; partial	TRINITY_DN120531_c0_g1_i1_len821	TGTTTGGTTAAGAGCCAATTCAGTGTTGTAATAAATTGGTTTCTGTCCTGCCTGGTATGAGGAAATGGCAGAGACGTCCACGATACTTGTGAATGGGCTGTTGGTGAAGTAGGTTGAGTCACCAGCTACACCATATTGATTTACCGAAGTAAAGAGACAATTATCAGAGGAACCTTTGTCAATGTTAGACTTGCACTTGAGGTAGTCATTGTGAGGTAGAATTCTACCACAGAAGCCTCCAATACAAGATGAAAGAGTGACAAATTGGGTTTTAGTGTTGGGTTGTCTAAAAGAAGTTTTACCGTTGTAGGCATAAACGTCTTCATAAGCTAACCACTGCAAACCATCTGATGAATTTACAGGTGGATGTGTGTATTTGTATAAAGGTATGGGTGCAAA…	821	VDKINGLVTQITQATSLGFTMVNNDISNLRGETFKAINAMRSAYGDIISAIQSGTKVDKLQRSQTAALAKLLTLATTISTATNHISTCFSSLTSRNTAGCMLPDAFLAEHPFYAGAENLYSYITDSDNSQIIIAYMVPNKFAPIPLYKYTHPPVNSSDGLQWLAYEDVYAYNGKTSFRQPNTKTQFVTLSSCIGGFCGRILPHNDYLKCKSNIDKGSSDNCLFTSVNQYGVAGDSTYFTNSPFTSIVDVSAISSYQAGQKPIYYNTELALNQT	273	YP_010799915.1	Pacific salmon nidovirus	0.3785	5e-56
97	PP590779	TRD_H	Ross Sea Perciformes nackednavirus	-	Trematomus lepidorhinus	Ortervirales	Nackednaviridae	RT-RNA (Retrovirus)	Whole genome	-	ACAGTGTCTTCGAGTCGTATGTGGAGTTAATTCTTTTTGATCATTAACGTTTTTCACTTTTATAGTGTAAGCTGTTAACCTTAGGGTTTGGGTCATGAGTAAGAAGCTCCAACTACCACCCAATCCAAGATATTCAAGTGGCTCTCAACAATCTACAGGAATACAAGCCAGACCACCTTCTCCAACCTTAGGTCACCCTGTGCCGGTACTAGTGTCCTCACCTGACGGCACCAACACCCAGAGGACGAACCAGACGGGGGGAACAGCATCAGTCTCTACCCAGACTGATCTATCATTTCCCCGGGAGGTATACGATTTTACTGGGGTGTTTGATACTGATCGCAACAGGTGGGAACTAGACCGAGCTACAGCCCAGCAAGCTGGGTACGAGGGACCAAG…	3447				-	-	-

## Sheet: TSA_mined_viruses
Seq#	Genbank.accession	Host species	SRR accession	Virus family	Segment	Sequence (nt)	Full or partial?	Blastp hit	Percentage identity	e-value
98		Catostomus commersonii	SRR2912518	Arenaviridae	Polymerase (L)	CTGATTTCTTCTATCAAAAGCTCAACTATTAGTTCTTTGCACTCAAGCAAGGGAAGGTCATGGTATCTCACCTTAGAAGATGAAATTTCTGATTGTTTTAAGCAACACATTCTGGAATGAGTCTGAAATCTCATAGTTTGAAGCTTCTGAAAAGGTGATTGCATTGTCTGCTCGTCTCCTTGGTCTATGCTGTGAAGTAAGTTAGCTTTCAAACCTTTATCATTCACTTTAGAAGCGCTGTTTAGTAGAAAGGTGGTTAGCTTTCTCAATTCCTCATCCTTAGGCATCATTTCTCTGTATAGACTTGTTATGGCCAATTTCTTTTCTCTATTGACTTCTCTTCCAAATGCCTTAAGAAATCTACAGTCAATGACACCCTTCTCATCAGCTATAGTTGGT…	Partial	YP_010840780.1	0.4282	0
99		Catostomus commersonii	SRR2912518	Arenaviridae	Nucleoprotein	TTGAGACAGAGACTAAAACAGTCAGCAAATATGTCAGACATAGATCTCCCGTTCGAGGTGGTCAGAACTCTCCACGACAAGCACCACGTCGGTATTTTGGGGGTGGAGCAGGAAATAATCAAGCTCAACAGTGGCCTGAGTGACGAACTTTTTGAGCAGATGGATGAAGTCACCAAACTGATTGAAGCTGATGACAAACCATCTGTTGGAGCACTTTTGCCTCCGCTAAATGAGGAGATAAGAACACTTCATTCTGCAGGATTTCTGGCAAATCCCAATCCTGATCCTCTTGTAATCAACCCAGCAGACATTGGTGTTGAACGAGTGGTGATCCTCAAGGAAGACATCAAGCAAATGAGGAATAAGCTCCAGAACATGCAGAGAGGGTCAGGCAACGGA…	Partial	YP_010840783.1	0.339	8e-67
100		Channa punctata	SRR3184758	Arenaviridae	Polymerase (L)	ATGGTTGGTTGGCAAAATGCTGTGAAGAAGATCAGAGACTACAGTGGCCAGTGTCCCAAAGTCAATCAAGTGAGGAATTGGCTTGAAGGCCACTGTGCTCTTCAAGAGGTGGAACACAAATGCAATGATTGTTCTGCATTAATCAAGCATCCGAGATGTCTGATTTCCGAAATAGGCGGCAAGCTGCCTAAGAGGTGTACTGAGCCCATAAACCTCCCCGACAGCCCTCTTTCACTCCAGATCCCCTTAGAGCTGGAAATACAAGGGTCATTGGGTCTGATGCAGGCCTCCGAAGGCTTGAACCGCATACTCGGCCACATTGCGGAACTATCATTGTGTAGGAAACATTCTATAGGATTTACACCTGAGATAAGAAAGGAACCCTTTTCTGCTTTTTGC…	Full	YP_009551555.1	0.8481	0
101		Channa punctata	SRR3184758	Arenaviridae	Glycoprotein	TAGACGCCATCACTCATCCCATTCTGGTTGCCCTGAAGAGCATCATGACTGGATCTCTCAGCATCACAATTGGATGTTTCCTAATCCTGCTCATTTGGAGATCCAGGATGTTGCCCTGGGCTTTCATGGCAGCATCTCTCATTGGTTCCAGCAGATGCAACTTAGTGACTCATATCAGTGAAGTGGAACAAAGGCTGTTTGATGGGAAATGGCTATGTGGAAACACACATGTTTTTAAATCAGGTGATTCCGGGTTGTTTTCCATCAGTTATGATGGCCATCTGTCTCATGAGTTGATAAAAGGCTGTATCTCCAAAACCACCGGGAGTGTTGTGGAATTAGAGTGCAAGGAAAAACCTGATCTGTTAAGTGCCACCTCCATCCTTTCTCTCCGATGTC…	Full	YP_009551553.1	0.5604	0
102		Channa punctata	SRR3184758	Arenaviridae	Hypothetical	ATGGAGACGATCATACTGAAGAGGCCGGGCTTGATGGGTTTCCATCTCGGCATTTACCTCAGAATCAGGACGCAATCGGCCACTCTTGAAGATCTGGATCACATCAAATCATATTTTTCTGATGGGAAGATCCAGTCTGGTTCTGATTTGACTGTGCTGTCATGGGAGAACTGTTTCAAGAAGGTAGCCAGTTCTTCTGCTGAAGAGAACTTTGAGCTCCTGAGGACAGAAAGTAACATTTGTTTAGAACTGATCACAGCATACAATGCCGACATTGTGGAGCAGCTTGAAATCTCCCAAGCCAAAGGTCTGAGAAGCCTTCCGTTGAATCTGATAAAATTCCATGAGAGGCTTTTCGGAAAGGTGCCTTACTGCTTTGGATTTGGACACCAAAACATT…	Full	YP_009551552.1	0.6912	1e-143
103		Channa punctata	SRR3184758	Arenaviridae	Nucleoprotein	CAGAAGGTTGCCCCAAACTACTGAACTCAAGAGACAAACTCATCTTTGCCGAACAACCAACAATGTCTACCAACCCAAACAACATAACATTCAACAACCTTGTCGAGATCTTTTCCCGCAACAGTGTTGTGAATGATGAACTTTTTGGAGAAGTTATTCATATGGTGGATAATCTTAAGGCTGATCCTTCCGTTTTGAAAGAAATTGATGAGCTTTCGGCCCTGATTGACGATTCAACTGTGGACCCAAAGGTGTACATCACCCGATTGAGGGCCTTGAACTGCAAGATTGTGAAGATGCACAATGATGATTACGTTGCAGAAGCGGAACAAGAACCAGTGGTGCTATCTGTAAATGACATGAGTTTAGCCAATCTGGCCGTCTTCGGGGAAGACATCC…	Partial	QUF61500.1	0.7568	0
104		Coregonus artedi	SRR12526228	Arenaviridae	Polymerase (L)	CTCATAGACAGGGTGACCAGGTCAGATGACACCCCTGATGAAAAAGATGAGAAGGAAAAGCTGTGCGAGTCAATCATAGAAGAGATGAAAGAATACACTGCTATGGAGTTCAGTGTGATTAAACAGTGTGTCTCAGACAGCTCACCAACACTGTTTGTACAAGATCATCCAGAATTCTCTGACTTTGTGAGAAGTCTGGACAACCTAGTAGGAACCATGACTAAGCTCTCTGGGGAGGCTGGTCAAACCTGTGATCTCGACAGAATCATAACAAGGTCCACTGAGATGTTCATAGAGACTGAGGACTACGACTCTCTAGCAGCGCTGCTCATCCTGGTCCTAATGCAGAACAACAGGATTCCAACCCAGAACACAAACTATAAAGCTTTCAAGGAAACG…	Partial	YP_010840780.1	0.5199	3e-161
105		Coregonus artedi	SRR12526228	Arenaviridae	Nucleoprotein	AGCACACTTGCCCAATGGTTGAGTTTGCCAAGCAGGAAGGCAAGCTTAGGACATTAAGGACATTCGTTCAAGATGCTGATGGAATTTCTGAGGCAACCAGAGTGTCCCTCAGGACTCAGATGGACCACGCTGAGACTGTGCTTGGGGTGAACGCCAATGGATTTGGAAGGGTTATGACTAACCAGTTCCAGGTGGACTACGTAGCCCTTGCAGCGGTTTTCTGCAGGAGACATGGAGTGGATTTGAAAGAATTCCTGAAGACCTGTGAGTGCCTTGGTAGGATCATAATGAGGAAGCCTCTCACTGCTTCCCTCCTAGCTGATCTGATGAAGGTGAGGAAGTTCCAGGTCTTTTCTAAGGTTTCCGAGGAGAGGCTGAGTCTTCAGGACAGTCCATTTA…	Partial	YP_010840783.1	0.4144	5e-41
